# Supplementary material for: Identification of putative essential protein domains from high-density transposon insertion sequencing
Source: Sci Rep. 2022 Jan 19;12:962. doi: 10.1038/s41598-022-05028-x (PMC8770471; doi:10.1038/s41598-022-05028-x)
Supplement: Supplementary file 2 — Supplementary Table S1. [file 41598_2022_5028_MOESM2_ESM.xlsx]

## Sheet: Table title
Supplementary Table 1. Candidate essential domain containing (EDC) genes

## Sheet: Data
Start (bp)	End (bp)	Ref_seq	K56-2 Locus Tag	J2315 Homologus Locus Tag	Product Name	5' Reads	3' Reads
12700	13041	RefSeq:WP_014898189.1	WQ49_RS00050	BCAL3469	cell division protein FtsL	0	23
168447	168956	RefSeq:WP_006493325.1	WQ49_RS00770	BCAL3328	NUDIX hydrolase	49	0
192498	192821	RefSeq:WP_011883318.1	WQ49_RS00885	BCAL3305	preprotein translocase subunit YajC	0	20
232079	234031	SwissProt:P42373.1	WQ49_RS01035	BCAL3270	dnaK	0	227
425983	426171	None	WQ49_RS01890	QU43_RS52215	hypothetical protein	14	0
500956	501135	RefSeq:WP_006486620.1	WQ49_RS02300	QU43_RS51805	hypothetical protein	31	0
548415	548666	RefSeq:WP_006496549.1	WQ49_RS02545	BCAL2979	formate dehydrogenase subunit delta	0	117
632911	633123	RefSeq:WP_006754376.1	WQ49_RS02920	BCAM1451	hypothetical protein	0	43
636690	636992	RefSeq:WP_012338212.1	WQ49_RS02935	BCAM1454	hypothetical protein	0	47
638420	638710	RefSeq:WP_006482851.1	WQ49_RS02945	QU43_RS61640	hypothetical protein	22	0
684868	685122	RefSeq:WP_006491227.1	WQ49_RS03160	BCAM1502	hypothetical protein	59	0
690630	691040	RefSeq:WP_006491223.1	WQ49_RS03180	BCAM1506	transporter	25	0
734631	735650	RefSeq:WP_006494845.1	WQ49_RS03390	BCAM1545	LuxR family transcriptional regulator	0	251
772421	772681	None	WQ49_RS03550	QU43_RS62245	hypothetical protein	0	33
778623	778832	RefSeq:WP_014899310.1	WQ49_RS03570	QU43_RS62265	hypothetical protein	31	0
779293	779709	RefSeq:WP_017329417.1	WQ49_RS03575	BCAM1578	short-chain dehydrogenase	63	0
802138	802431	RefSeq:WP_012809598.1	WQ49_RS03685	NA	hypothetical protein	0	18
826164	826649	RefSeq:WP_006481528.1	WQ49_RS03805	BCAM1624	MaoC family dehydratase	46	0
944477	944803	RefSeq:WP_006478891.1	WQ49_RS04330	BCAM1726	hypothetical protein	22	0
977076	977309	RefSeq:WP_006478862.1	WQ49_RS04450	BCAM1749	hypothetical protein	17	0
977906	978469	RefSeq:WP_011354877.1	WQ49_RS04460	BCAM1751	hydrolase	0	68
979874	980044	RefSeq:WP_006481622.1	WQ49_RS04470	QU43_RS63165	hypothetical protein	0	39
1067210	1067644	RefSeq:WP_011354737.1	WQ49_RS04855	BCAM1829	universal stress protein A	57	0
1103202	1103468	RefSeq:WP_006483944.1	WQ49_RS05035	QU43_RS63730	hypothetical protein	0	50
1193843	1194052	RefSeq:WP_006484431.1	WQ49_RS05455	BCAM1959	phosphate transporter	21	0
1195701	1196162	RefSeq:WP_006496877.1	WQ49_RS05470	BCAM1962A	transcriptional regulator	0	45
1198852	1199160	RefSeq:WP_014898858.1	WQ49_RS05490	BCAM1966	ArsR family transcriptional regulator	31	0
1214093	1214290	RefSeq:WP_006496859.1	WQ49_RS05560	BCAM1980	hypothetical protein	108	0
1264271	1264594	RefSeq:WP_006491010.1	WQ49_RS05815	BCAM2031	hypothetical protein	0	81
1386452	1386757	RefSeq:WP_006490291.1	WQ49_RS06320	BCAM2133	hypothetical protein	0	24
1392415	1392642	RefSeq:WP_006498880.1	WQ49_RS06345	BCAM2138	hypothetical protein	0	21
1482900	1483274	RefSeq:WP_006486720.1	WQ49_RS06685	BCAM2206	hypothetical protein	28	0
1489028	1489330	RefSeq:WP_006486753.1	WQ49_RS06715	BCAM2212	ferredoxin	0	41
1489976	1490353	RefSeq:WP_012339613.1	WQ49_RS06725	BCAM2214	MFS transporter	0	59
1491102	1491545	RefSeq:WP_012493506.1	WQ49_RS06735	BCAM2216	hypothetical protein	0	69
1643129	1644412	RefSeq:WP_006498733.1	WQ49_RS07360	BCAM2338	glycosyl transferase family 1	0	152
1652085	1652588	RefSeq:WP_006752709.1	WQ49_RS07395	QU43_RS66100	hypothetical protein	58	0
1661224	1661526	RefSeq:WP_006481965.1	WQ49_RS07435	QU43_RS66140	hypothetical protein	51	0
1668432	1668770	RefSeq:WP_011547066.1	WQ49_RS07480	BCAM2359A	hypothetical protein	0	52
1700780	1701466	RefSeq:WP_011547039.1	WQ49_RS07610	BCAM2386	lytic transglycosylase	0	129
1735252	1735470	RefSeq:WP_011354057.1	WQ49_RS07770	BCAM2416	transcriptional regulator	0	34
1967069	1967392	RefSeq:WP_006498549.1	WQ49_RS08745	QU43_RS71850	hypothetical protein	0	32
1973153	1973434	RefSeq:WP_012337213.1	WQ49_RS08775	BCAS0633	hypothetical protein	0	74
2045396	2046457	RefSeq:WP_006489173.1	WQ49_RS09095	BCAS0439	sugar ABC transporter permease	87	0
2047756	2048286	RefSeq:WP_006489151.1	WQ49_RS09105	BCAS0437	OsmC-like protein	0	32
2062820	2063344	RefSeq:WP_012336735.1	WQ49_RS09185	BCAS0417	cytochrome biogenesis protein CcdA	38	0
2112186	2113532	RefSeq:WP_006498148.1	WQ49_RS09395	BCAS0374	MFS transporter	0	150
2131131	2131433	RefSeq:WP_006483278.1	WQ49_RS09470	BCAS0359	hypothetical protein	19	0
2138272	2139360	RefSeq:WP_006483285.1	WQ49_RS09500	BCAS0353	aldose 1-epimerase	0	132
2153097	2153909	RefSeq:WP_006498120.1	WQ49_RS09565	BCAS0340	sulfonate ABC transporter ATP-binding protein	0	54
2171677	2172594	RefSeq:WP_011548501.1	WQ49_RS09630	BCAS0326	sugar ABC transporter permease	95	0
2272205	2272666	RefSeq:WP_006498045.1	WQ49_RS10000	BCAS0250	chromate resistance protein	39	0
2286721	2286936	RefSeq:WP_012336985.1	WQ49_RS10065	BCAS0238A	hypothetical protein	0	100
2287096	2287284	RefSeq:WP_006485540.1	WQ49_RS10070	BCAS0238	hypothetical protein	28	0
2351090	2351323	RefSeq:WP_006483382.1	WQ49_RS10340	BCAS0188A	hypothetical protein	48	0
2359412	2359630	RefSeq:WP_006491564.1	WQ49_RS10385	QU43_RS69570	glyoxalase	0	26
2364345	2364572	RefSeq:WP_006483372.1	WQ49_RS10420	BCAS0173	4-oxalocrotonate tautomerase	22	0
2376813	2377229	RefSeq:WP_006497958.1	WQ49_RS10485	BCAS0160	polyketide cyclase/dehydrase and lipid transport	88	0
2378600	2378941	RefSeq:WP_006485188.1	WQ49_RS10495	BCAS0158	membrane protein	34	0
2399977	2400171	None	WQ49_RS10585	NA	hypothetical protein	64	0
2406804	2407754	RefSeq:WP_006484834.1	WQ49_RS10615	BCAS0134	LysR family transcriptional regulator	0	127
2410580	2410762	RefSeq:WP_006484836.1	WQ49_RS10630	QU43_RS69330	hypothetical protein	20	0
2436169	2437086	RefSeq:WP_006491816.1	WQ49_RS10755	BCAS0107	LysR family transcriptional regulator	0	90
2473438	2473806	RefSeq:WP_006490921.1	WQ49_RS10940	BCAS0072	chemotaxis protein CheY	0	83
2479358	2479639	RefSeq:WP_006490938.1	WQ49_RS10970	QU43_RS68990	hypothetical protein	0	34
2537907	2538119	RefSeq:WP_006481008.1	WQ49_RS11220	BCAS0016	membrane protein	0	24
2560842	2561021	RefSeq:WP_006489072.1	WQ49_RS11315	NA	hypothetical protein	0	47
2590419	2590898	RefSeq:WP_011549376.1	WQ49_RS11390	BCAS0757	hypothetical protein	47	0
2591953	2592465	RefSeq:WP_006483693.1	WQ49_RS11400	BCAS0755	membrane protein	38	0
2703145	2703684	SwissProt:Q1BS37.1	WQ49_RS11915	BCAL0324	tatB	57	0
2722439	2722636	RefSeq:WP_006755422.1	WQ49_RS12045	BCAL0298	thiamine biosynthesis protein ThiS	50	0
2772980	2773345	RefSeq:WP_013434799.1	WQ49_RS12280	BCAL0250	50S ribosomal protein L18	65	0
2775186	2775494	SwissProt:Q62GL6.1	WQ49_RS12305	BCAL0245	rplX	20	0
2776182	2776454	RefSeq:WP_007730563.1	WQ49_RS12315	BCAL0243	30S ribosomal protein S17	64	0
2781104	2781415	SwissProt:Q62GK4.1	WQ49_RS12365	BCAL0233	rpsJ	25	0
2832680	2833063	RefSeq:WP_006487299.1	WQ49_RS12640	BCAL3492	hypothetical protein	0	71
3033947	3034090	RefSeq:WP_006485887.1	WQ49_RS13540	NA	lipoprotein	15	0
3148570	3148761	RefSeq:WP_006481585.1	WQ49_RS14055	QU43_RS72920	hypothetical protein	0	55
3178240	3178830	RefSeq:WP_006487381.1	WQ49_RS14210	pBCA046	type IV conjugative transfer system protein TraE	0	95
3204183	3204449	RefSeq:WP_006487406.1	WQ49_RS14350	pBCA018	hypothetical protein	178	0
3207424	3207918	RefSeq:WP_012493833.1	WQ49_RS14365	pBCA014	hypothetical protein	657	0
3295959	3296699	RefSeq:WP_006494986.1	WQ49_RS14745	BCAM1348	Crp/Fnr family transcriptional regulator	68	0
3389724	3390158	RefSeq:WP_006495049.1	WQ49_RS15100	BCAM1277	hypothetical protein	61	0
3444565	3444990	RefSeq:WP_012493266.1	WQ49_RS15330	BCAM1230	hypothetical protein	166	0
3483428	3484009	RefSeq:WP_006495103.1	WQ49_RS15495	BCAM1197	hypothetical protein	175	0
3578244	3578828	RefSeq:WP_006495916.1	WQ49_RS15895	BCAM1117	hypothetical protein	0	102
3627318	3628634	RefSeq:WP_006488880.1	WQ49_RS16145	BCAM1066	hypothetical protein	0	100
3636749	3636997	RefSeq:WP_012493232.1	WQ49_RS16210	BCAM1053B	antirepressor protein Cro	0	32
3646304	3646597	RefSeq:WP_006488885.1	WQ49_RS16275	BCAM1034	hypothetical protein	39	0
3710152	3710475	RefSeq:WP_006487734.1	WQ49_RS16565	BCAM0980	cupin	57	0
3769125	3769331	None	WQ49_RS16830	NA	hypothetical protein	0	27
3908483	3908773	RefSeq:WP_011355923.1	WQ49_RS17450	BCAM0803	muconolactone delta-isomerase	108	0
3963698	3963943	RefSeq:WP_006482527.1	WQ49_RS17695	BCAM0750	hypothetical protein	45	0
3979435	3980124	RefSeq:WP_012338572.1	WQ49_RS17765	BCAM0736	hypothetical protein	60	0
4083199	4083576	RefSeq:WP_006490490.1	WQ49_RS18225	BCAM0643	hypothetical protein	0	81
4088998	4089546	RefSeq:WP_006490495.1	WQ49_RS18260	BCAM0636	hypothetical protein	0	134
4110321	4110770	RefSeq:WP_006486119.1	WQ49_RS18365	BCAM0616	hypothetical protein	0	115
4111568	4112131	RefSeq:WP_011660240.1	WQ49_RS18375	BCAM0614	DNA damage-inducible protein DinB	0	75
4120798	4121229	RefSeq:WP_010094990.1	WQ49_RS18420	BCAM0605	AsnC family transcriptional regulator	0	76
4140452	4141213	RefSeq:WP_012338697.1	WQ49_RS18510	BCAM0587	phosphonomutase	57	0
4145741	4145938	RefSeq:WP_006495695.1	WQ49_RS18540	BCAM0582A	hypothetical protein	0	16
4187112	4187402	RefSeq:WP_011694564.1	WQ49_RS18705	BCAM0549	molecular chaperone GroES	0	21
4233268	4233459	RefSeq:WP_011694517.1	WQ49_RS18920	BCAM0507	hypothetical protein	0	17
4238835	4239296	RefSeq:WP_006484524.1	WQ49_RS18950	BCAM0500	hypothetical protein	0	34
4282515	4282958	None	WQ49_RS19160	QU43_RS56680	hypothetical protein	75	0
4291568	4291948	RefSeq:WP_006484606.1	WQ49_RS19200	BCAM0449	copper resistance protein C	33	0
4300775	4301050	RefSeq:WP_011548394.1	WQ49_RS19255	BCAM0438	hypothetical protein	0	57
4330623	4330946	RefSeq:WP_011356385.1	WQ49_RS19385	BCAM0412a	ModE family transcriptional regulator	0	89
4334553	4334813	RefSeq:WP_006495832.1	WQ49_RS19410	BCAM0408a	hypothetical protein	0	30
4355066	4355656	RefSeq:WP_006495853.1	WQ49_RS19520	BCAM0388	methyltransferase	82	0
4434913	4435101	RefSeq:WP_006488308.1	WQ49_RS19905	BCAM0306	hypothetical protein	0	29
4463028	4463231	RefSeq:WP_006488400.1	WQ49_RS20035	BCAM0280A	UDP-glucose 4-epimerase	0	13
4492779	4493063	None	WQ49_RS20195	QU43_RS55650	hypothetical protein	68	0
4501405	4502076	RefSeq:WP_006494640.1	WQ49_RS20240	BCAM0237A	antibiotic resistance protein	97	0
4584478	4585044	RefSeq:WP_011548598.1	WQ49_RS20515	BCAM0182	cytochrome B561	153	0
4602034	4602228	RefSeq:WP_006483197.1	WQ49_RS20595	QU43_RS55245	hypothetical protein	146	0
4637256	4637411	RefSeq:WP_011881216.1	WQ49_RS20755	NA	hypothetical protein	68	0
4637539	4637916	RefSeq:WP_006483107.1	WQ49_RS20760	BCAM0137	transporter	27	0
4666826	4667500	RefSeq:WP_012338974.1	WQ49_RS20875	BCAM0114	membrane protein	43	0
4806530	4807186	RefSeq:WP_006496236.1	WQ49_RS21500	BCAM2830	hypothetical protein	50	0
4910155	4910415	RefSeq:WP_006485063.1	WQ49_RS21960	BCAM2739A	hypothetical protein	0	20
4919858	4920064	RefSeq:WP_006490170.1	WQ49_RS22005	QU43_RS68105	hypothetical protein	0	19
4960059	4960997	RefSeq:WP_006481650.1	WQ49_RS22170	BCAM2699	alpha/beta hydrolase	0	120
5146187	5147029	RefSeq:WP_006494248.1	WQ49_RS23015	BCAM2527	hypothetical protein	0	100
5165172	5165609	RefSeq:WP_011546888.1	WQ49_RS23110	BCAM2508	quinol oxidase	112	0
5285765	5285989	RefSeq:WP_006495544.1	WQ49_RS23640	QU43_RS39050	hypothetical protein	46	0
5348797	5350038	SwissProt:Q39C44.1	WQ49_RS23945	BCAL0558	cca	0	76
5369990	5370649	RefSeq:WP_006495497.1	WQ49_RS24045	BCAL0580	chromate transporter	59	0
5374433	5374657	RefSeq:WP_006484287.1	WQ49_RS24070	BCAL0585	hypothetical protein	0	23
5384217	5384492	RefSeq:YP_008058232.1	WQ49_RS24120	BCAL0594	hypothetical protein	0	47
5395702	5395902	RefSeq:WP_012364874.1	WQ49_RS24170	BCAL0604	heavy metal transporter	0	78
5455765	5456007	RefSeq:WP_015877372.1	WQ49_RS24450	BCAL0661	hypothetical protein	0	26
5491181	5491423	RefSeq:WP_011546319.1	WQ49_RS24605	BCAL0692	hypothetical protein	24	0
5553115	5553255	RefSeq:WP_006486385.1	WQ49_RS24895	NA	membrane protein	0	44
5689817	5690170	RefSeq:WP_006497387.1	WQ49_RS25525	BCAL0878	FmdB family transcriptional regulator	30	0
5726956	5727732	RefSeq:WP_006497372.1	WQ49_RS25680	BCAL0909	16S rRNA maturation RNase YbeY	0	68
5938714	5938881	SwissProt:Q13UX1.1	WQ49_RS26625	BCAL2715	rpmG	0	31
5993586	5993999	RefSeq:WP_006484043.1	WQ49_RS26930	BCAL2654	quinol oxidase	56	0
6013083	6013766	RefSeq:WP_006497173.1	WQ49_RS27005	BCAL2639	haloacid dehalogenase	0	68
6105370	6106299	RefSeq:WP_011545870.1	WQ49_RS27440	BCAL2426	multidrug DMT transporter permease	77	0
6144670	6145005	RefSeq:WP_006478219.1	WQ49_RS27595	BCAL2396	hypothetical protein	0	40
6180351	6180770	RefSeq:WP_006478249.1	WQ49_RS27780	BCAL2361	membrane protein	121	0
6208513	6208818	RefSeq:WP_008920595.1	WQ49_RS27920	BCAL2334	NADH-quinone oxidoreductase subunit K	0	21
6243798	6244130	RefSeq:WP_006478303.1	WQ49_RS28095	BCAL2300	hypothetical protein	62	0
6368489	6368716	RefSeq:WP_006478387.1	WQ49_RS28625	BCAL2201	hypothetical protein	29	0
6369415	6369954	RefSeq:WP_010104996.1	WQ49_RS28635	BCAL2199	Fe-S cluster assembly transcriptional regulator IscR	39	0
6418826	6419491	RefSeq:WP_012328795.1	WQ49_RS28875	BCAL2151	tetratricopeptide repeat protein	63	0
6496974	6497711	RefSeq:WP_006493235.1	WQ49_RS29230	BCAL2091	30S ribosomal protein S2	0	86
6558607	6558816	RefSeq:WP_006402709.1	WQ49_RS29550	BCAL2027	hypothetical protein	43	0
6733939	6734691	RefSeq:WP_006478691.1	WQ49_RS30355	BCAL1869	hypothetical protein	0	76
6791462	6792160	RefSeq:WP_012492642.1	WQ49_RS30635	BCAL1814A	hypothetical protein	0	58
6816398	6816691	RefSeq:WP_006481522.1	WQ49_RS30750	BCAL1792	hypothetical protein	0	29
6820203	6820625	RefSeq:WP_006497224.1	WQ49_RS30770	BCAL1788	biopolymer transporter ExbD	47	0
6842122	6843081	RefSeq:WP_006491091.1	WQ49_RS30845	BCAL1775	(2Fe-2S)-binding protein	92	0
6853962	6854678	RefSeq:WP_006497247.1	WQ49_RS30910	BCAL1762	hypothetical protein	0	73
6903562	6903822	RefSeq:WP_006492940.1	WQ49_RS31145	BCAL1717A	hypothetical protein	50	0
7037060	7037284	RefSeq:YP_002221423.1	WQ49_RS31735	NA	hypothetical protein	42	0
7045748	7046374	RefSeq:YP_002221437.1	WQ49_RS31795	BCAL1587	sulfate transporter	90	0
7046385	7046777	RefSeq:YP_002221438.1	WQ49_RS31800	BCAL1586	hypothetical protein	66	0
7046840	7047112	RefSeq:YP_002221439.1	WQ49_RS31805	BCAL1585	transcriptional regulator	44	0
7133330	7134805	RefSeq:WP_006490687.1	WQ49_RS32210	BCAL1506	nusA	91	0
7137506	7138543	RefSeq:WP_006495350.1	WQ49_RS32225	BCAL1503	SMC-Scp complex subunit ScpB	94	0
7214293	7215318	RefSeq:WP_011351736.1	WQ49_RS32580	BCAL1433	branched-chain amino acid ABC transporter permease	0	66
7224112	7224606	RefSeq:WP_006497766.1	WQ49_RS32615	BCAL1426	hypothetical protein	44	0
7225593	7226297	RefSeq:WP_006494056.1	WQ49_RS32625	BCAL1424	ABC transporter	0	63
7237774	7237983	RefSeq:WP_011884418.1	WQ49_RS32680	BCAL1413A	ornithine acetyltransferase	0	31
7255333	7255530	RefSeq:WP_011694257.1	WQ49_RS32770	BCAL1397	hypothetical protein	0	40
7297093	7297572	RefSeq:WP_014897347.1	WQ49_RS32935	BCAL1365	hypothetical protein	0	29
7348653	7349666	RefSeq:WP_011545114.1	WQ49_RS33130	BCAL1325	hypothetical protein	0	120
7396445	7396627	RefSeq:WP_006490588.1	WQ49_RS33290	QU43_RS42910	hypothetical protein	0	36
7446546	7446848	RefSeq:WP_012328221.1	WQ49_RS33545	BCAL1232	hypothetical protein	19	0
7448815	7450005	RefSeq:WP_012492485.1	WQ49_RS33560	BCAL1229	hypothetical protein	232	0
7464837	7465466	RefSeq:WP_006481785.1	WQ49_RS33625	BCAL1216	NAD-dependent dehydratase	69	0
7583300	7583554	RefSeq:WP_011545019.1	WQ49_RS34110	QU43_RS42080	hypothetical protein	80	0
7605978	7606433	RefSeq:WP_011351480.1	WQ49_RS34180	BCAL1087	Rrf2 family transcriptional regulator	0	33
7711008	7711187	SwissProt:Q2SXU9.1	WQ49_RS34660	BCAL2880	rpmF	27	0
7756035	7756427	SwissProt:Q1BY01.1	WQ49_RS34895	BCAL2925	50S ribosomal protein L19	26	0
7789940	7790608	RefSeq:WP_011351327.1	WQ49_RS35060	BCAL2958	membrane protein	41	0
