# Supplementary material for: Identification of putative essential protein domains from high-density transposon insertion sequencing
Source: Sci Rep. 2022 Jan 19;12:962. doi: 10.1038/s41598-022-05028-x (PMC8770471; doi:10.1038/s41598-022-05028-x)
Supplement: Supplementary file 3 — Supplementary Table S2. [file 41598_2022_5028_MOESM3_ESM.xlsx]

## Sheet: Table Title
Supplementary Table 2. Candidate EDC genes predicted to be essential by homology with essential genes

## Sheet: Data
Selected Genes	Product Name	J2315 Homologus Locus Tag	Function/Activity	Multidomain or single domain	N-terminal Features	C-terminal Features	Reads at 5' End	Reads at 3' End	Gene Length	min_reads*
WQ49_RS00050	cell division protein FtsL	BCAL3469	Essential cell division protein	Single	Domain (FtsL)	Unknown	0	23	341	0.149886
WQ49_RS00770	NUDIX hydrolase	BCAL3328	Nucleoside-diphosphatase	Putative Multidomain	Domain (Nudix hydrolase)	Unknown	0	49	509	0.213927
WQ49_RS00885	preprotein translocase subunit YajC	BCAL3305	Secretase/insertase	Single	Domain (YajC)		21	0	323	0.144479
WQ49_RS01035	dnaK	BCAL3270	Chaperone	Multidomain	NTD	CTD	0	227	1952	0.258424
WQ49_RS02920	hypothetical protein	BCAM1451	Unknown	Unknown	Unknown		43	0	212	0.450734
WQ49_RS03160	hypothetical protein	BCAM1502	Unknown	Unknown	Domain ( DUF3562)	Unknown	59	0	254	0.516185
WQ49_RS03550	hypothetical protein	QU43_RS62245	Unknown	Unknown	Unknown		33	0	260	0.282051
WQ49_RS03805	MaoC family dehydratase	BCAM1624	MaoC-like dehydratase	Single	Domain (MaoC-like)	Unknown	46	0	485	0.210767
WQ49_RS04450	hypothetical protein	BCAM1749	Unknown	Unknown	Unknown		17	0	233	0.162136
WQ49_RS07360	glycosyl transferase family 1	BCAM2338	UDP-glycosyltransferase	Multidomain	Domain ( Glyco_transf_28)	Domain (UDPGT)	0	152	1283	0.263272
WQ49_RS07395	hypothetical protein	QU43_RS66100	Unknown	Unknown	Unknown		0	58	503	0.25624
WQ49_RS09185	cytochrome biogenesis protein CcdA	BCAS0417	electron transfer activity	Single	Unknown	Domain(Cytochrome_CBB3)	0	38	524	0.161154
WQ49_RS10495	hypothetical protein	BCAS0158	Unknown	Unknown	Domain (DUF4148)	Unknown	0	34	341	0.221571
WQ49_RS11915	tatB	BCAL0324	protein transmembrane transporter activity	Unknown	Domain (TatA_B_E)	Unknown	0	57	539	0.235003
WQ49_RS12045	thiamine biosynthesis protein ThiS	BCAL0298	thiamine biosynthesis protein ThiS	Single	Domain (ThiS)	Unknown	0	50	197	0.564016
WQ49_RS12280	50S ribosomal protein L18	BCAL0250	structural constituent of ribosome	Single	Domain (Ribosomal_L18p )	Unknown	0	65	365	0.395738
WQ49_RS12305	rplX	BCAL0245	structural constituent of ribosome	Multidomain	Domain (KOW-Interpro)	Domain (L24-Pfam)	20	0	308	0.1443
WQ49_RS12315	30S ribosomal protein S17	BCAL0243	structural constituent of ribosome	Single	Domain (Ribosomal_S17)	Unknown	0	64	272	0.522876
WQ49_RS12365	rpsJ	BCAL0233	structural constituent of ribosome	Single	Domain ( Ribosomal_S10)	Unknown	0	25	311	0.178635
WQ49_RS16145	hypothetical protein	BCAM1066	Unknown	Unknown	Domain (DUF2213)	Unknown	0	425	1316	0.717663
WQ49_RS18705	molecular chaperone GroES	BCAM0549	Chaperone	Single	Domain (Cpn10)	Unknown	0	21	290	0.16092
WQ49_RS22170	alpha/beta hydrolase	BCAM2699	Putative hydrolase	Multidomain	Domain (AB_hydrolase)	Domain (Abhydrolase_3)	120	0	938	0.284293
WQ49_RS23945	cca	BCAL0558	3'-cytidine-cytidine-tRNA adenylyltransferase	Multidomain	Domain (PolyA Polymerase)/Domain(Binding)	Domain (HD)	0	79	1241	0.141463
WQ49_RS24070	hypothetical protein	BCAL0585	Unknown	Unknown	Unknown		0	23	224	0.228175
WQ49_RS25525	FmdB family transcriptional regulator	BCAL0878	Regulatory activity	Putative Multidomain	Domain (CxxC_CXXC_SSSS)	Domain (Zn-ribbon_8﻿)	0	30	353	0.188857
WQ49_RS25680	16S rRNA maturation RNase YbeY	BCAL0909	Endoribonuclease activity	Unknown/Putative Multdomain	Unknown	Domain (UPF0054)	68	0	776	0.194731
WQ49_RS26625	rpmG	BCAL2715	structural constituent of ribosome	Single	Domain (Ribosomal_L33)	Unknown	0	31	167	0.412508
WQ49_RS27920	NADH-quinone oxidoreductase subunit K	BCAL2334	NADH dehydrogenase	Single	Domain (Oxidored_q2)	Unknown	0	21	305	0.153005
WQ49_RS28635	Fe-S cluster assembly transcriptional regulator IscR	BCAL2199	DNA-binding transcription factor activity	Single	Unknown	Domain (Rrf2)	39	0	539	0.160792
WQ49_RS29230	30S ribosomal protein S2	BCAL2091	structural constituent of ribosome	Single	Domain (Ribosomal_S2 )	Unknown	0	86	737	0.25931
WQ49_RS30770	biopolymer transporter ExbD	BCAL1788	Transmembrane transporter activity	Single	Domain (ExbD)	Unknown	0	47	422	0.247499
WQ49_RS31735	hypothetical protein	NA	Unknown	Unknown	Unknown		0	42	224	0.416667
WQ49_RS31805	transcriptional regulator	BCAL1585	DNA binding	Single	Domain (Bac_DNA_binding )		44	0	272	0.359477
WQ49_RS32210	nusA	BCAL1506	DNA-binding transcription factor activity	Multidomain	Domain (NusA_N)	2 Domains (KH_5, HHH_5)	0	93	1475	0.140113
WQ49_RS32225	SMC-Scp complex	BCAL1503	Cell Division/chromosome separation	Putative Multidomain	Domain (SMC)	Domain (ScpB)	0	94	1037	0.201436
WQ49_RS32625	ABC transporter	BCAL1424	ATPase activity	Single	Domain (ABC transporteR)	Unknown	63	0	704	0.198864
WQ49_RS34660	50S ribosomal protein L32	BCAL0990	structural constituent of ribosome	Putative Multidomain	Domain (Ribosomal_L32p)	Unknown	27	0	179	0.335196
WQ49_RS34895	50S ribosomal protein L19	BCAL2925	structural coestitueet of ribosome	Single	Domain (Ribosomal_L19)	Unknown	0	26	392	0.147392
WQ49_RS35060	membrane protein	BCAL2958	Porin activity	Single	Unknown	Domain (OmpA)	43	0	668	0.143047
WQ49_RS03390	LuxR family transcriptional regulator	BCAM1545	DNA binding	Multidomain	Domain (GAF-like)	Domain (HTH luxR-type)	251	0	1019	0.547378
		*min_reads are calculated based on the half of the gene length after removing the 10% from each end
