# Supplementary material for: Identification of putative essential protein domains from high-density transposon insertion sequencing
Source: Sci Rep. 2022 Jan 19;12:962. doi: 10.1038/s41598-022-05028-x (PMC8770471; doi:10.1038/s41598-022-05028-x)
Supplement: Supplementary file 5 — Supplementary Table S5. [file 41598_2022_5028_MOESM5_ESM.xlsx]

## Sheet: Table Title
Supplementary Table 5. Presence of DUF2213 and DUF4148 in bacterial species

## Sheet: DUF2213 (PF09979)
phylum name	number of genome hits	proportion of all hits	number of genomes in clade
Proteobacteria	542	0.719788	9474
Myxococcota	6	0.00796813	168
Myxococcota_A	1	0.00132802	16
Bdellovibrionota	2	0.00265604	110
Desulfobacterota	9	0.0119522	560
Nitrospirota	1	0.00132802	138
Acidobacteriota	3	0.00398406	380
Hydrogenedentota	1	0.00132802	13
Bacteroidota	9	0.0119522	3781
Fibrobacterota	6	0.00796813	46
Verrucomicrobiota_A	1	0.00132802	52
Planctomycetota	4	0.00531208	376
Campylobacterota	9	0.0119522	323
Aquificota	1	0.00132802	39
Spirochaetota	9	0.0119522	310
Dependentiae	1	0.00132802	26
Patescibacteria	3	0.00398406	1131
Thermotogota	1	0.00132802	63
Bipolaricaulota	1	0.00132802	21
Synergistota	1	0.00132802	46
Firmicutes	50	0.0664011	2737
Fusobacteriota	3	0.00398406	70
Firmicutes_D	1	0.00132802	67
Firmicutes_A	51	0.0677291	2636
Firmicutes_F	4	0.00531208	38
Firmicutes_C	17	0.0225764	225
Firmicutes_B	1	0.00132802	183
Chloroflexota	2	0.00265604	520
Cyanobacteria	12	0.0159363	727
Margulisbacteria	1	0.00132802	24
class name	number of genome hits	proportion of all hits	number of genomes in clade
Gammaproteobacteria	321	0.426295	5779
Alphaproteobacteria	221	0.293493	3659
Polyangia	4	0.00531208	68
Myxococcia	1	0.00132802	51
Bradimonadia	1	0.00132802	18
UBA9160	1	0.00132802
Oligoflexia	1	0.00132802	9
Bdellovibrionia	1	0.00132802	39
Desulfobacteria	3	0.00398406	97
Desulfovibrionia	3	0.00398406	133
Syntrophorhabdia	1	0.00132802	20
Desulfuromonadia	2	0.00265604	94
Thermodesulfovibrionia	1	0.00132802	52
Acidobacteriae	2	0.00265604	227
Vicinamibacteria	1	0.00132802	38
Hydrogenedentia	1	0.00132802
Bacteroidia	8	0.0106242	3524
Rhodothermia	1	0.00132802	109
Fibrobacteria	6	0.00796813	38
Chlamydiia	1	0.00132802
Planctomycetes	3	0.00398406	153
Phycisphaerae	1	0.00132802	135
Campylobacteria	9	0.0119522	317
Desulfurobacteriia	1	0.00132802	10
Spirochaetia	1	0.00132802	203
Brachyspirae	2	0.00265604	13
Leptospirae	6	0.00796813	75
Babeliae	1	0.00132802
Paceibacteria_A	1	0.00132802	48
ABY1	1	0.00132802	171
Dojkabacteria	1	0.00132802	22
Thermotogae	1	0.00132802
Bipolaricaulia	1	0.00132802
Synergistia	1	0.00132802	44
Bacilli	48	0.063745	2702
Alicyclobacillia	2	0.00265604	33
Fusobacteriia	3	0.00398406
Dethiobacteria	1	0.00132802	54
Clostridia	42	0.0557769	2361
Clostridia_A	9	0.0119522	223
Halanaerobiia	4	0.00531208
Negativicutes	17	0.0225764
Desulfitobacteriia	1	0.00132802	37
Anaerolineae	2	0.00265604	183
Cyanobacteriia	9	0.0119522	648
Vampirovibrionia	2	0.00265604	75
Sericytochromatia	1	0.00132802	4
Termititenacia	1	0.00132802	2
order name	number of genome hits	proportion of all hits	number of genomes in clade
Pseudomonadales	72	0.0956175	1503
Enterobacterales	150	0.199203	1448
Cardiobacteriales	1	0.00132802	16
Methylococcales	1	0.00132802	96
Nitrosococcales	2	0.00265604	28
Thiohalomonadales_A	1	0.00132802	9
Nitrococcales	1	0.00132802	27
Xanthomonadales	16	0.0212483	360
Nevskiales	1	0.00132802	37
Burkholderiales	76	0.10093	1620
Rhizobiales	114	0.151394	1181
Parvibaculales	1	0.00132802	24
Rhodobacterales	7	0.00929615	756
Caulobacterales	8	0.0106242	243
Sphingomonadales	34	0.0451527	534
Rhodospirillales	1	0.00132802	98
Acetobacterales	52	0.0690571	143
Azospirillales	2	0.00265604	38
Micavibrionales	1	0.00132802	49
RF32	1	0.00132802	36
Palsa-1104	1	0.00132802	15
Nannocystales	1	0.00132802	8
Polyangiales	2	0.00265604	34
Myxococcales	1	0.00132802	49
Bradymonadales	1	0.00132802	16
UBA9160	1	0.00132802	14
Silvanigrellales	1	0.00132802	3
Bdellovibrionales	1	0.00132802
Desulfobacterales	3	0.00398406	77
Desulfovibrionales	3	0.00398406
Syntrophorhabdales	1	0.00132802
Geobacterales	2	0.00265604	43
Thermodesulfovibrionales	1	0.00132802	41
Acidobacteriales	1	0.00132802	141
Bryobacterales	1	0.00132802	36
Vicinamibacterales	1	0.00132802
Hydrogenedentiales	1	0.00132802
Bacteroidales	6	0.00796813	1367
Flavobacteriales	1	0.00132802	1304
AKYH767-A	1	0.00132802	7
Balneolales	1	0.00132802	75
Fibrobacterales	6	0.00796813	36
Parachlamydiales	1	0.00132802	32
Pirellulales	1	0.00132802	99
Gemmatales	1	0.00132802	16
Isosphaerales	1	0.00132802	8
Sedimentisphaerales	1	0.00132802	30
Campylobacterales	9	0.0119522	311
Desulfurobacteriales	1	0.00132802
Treponematales	1	0.00132802	94
Brachyspirales	2	0.00265604
Leptospirales	6	0.00796813	73
Babeliales	1	0.00132802
Moranbacterales	1	0.00132802
BM507	1	0.00132802	30
SC72	1	0.00132802	19
Thermotogales	1	0.00132802	28
Bipolaricaulales	1	0.00132802	15
Synergistales	1	0.00132802
Lactobacillales	18	0.0239044	838
Erysipelotrichales	1	0.00132802	108
Mycoplasmatales	1	0.00132802	172
Izemoplasmatales	1	0.00132802	46
Bacillales	20	0.0265604	775
Brevibacillales	3	0.00398406	29
Paenibacillales	4	0.00531208	280
Alicyclobacillales	2	0.00265604	24
Fusobacteriales	3	0.00398406	69
DTU022	1	0.00132802	43
Oscillospirales	14	0.0185923	812
Acetivibrionales	1	0.00132802	32
Lachnospirales	19	0.0252324	866
Peptostreptococcales	1	0.00132802	171
Tissierellales	2	0.00265604	140
Clostridiales	5	0.00664011	169
Christensenellales	9	0.0119522
Halanaerobiales	3	0.00398406	23
Halobacteroidales	1	0.00132802	8
Veillonellales	7	0.00929615	89
Acidaminococcales	3	0.00398406	40
Selenomonadales	5	0.00664011	68
Sporomusales	2	0.00265604	15
Desulfitobacteriales	1	0.00132802	35
Caldilineales	1	0.00132802	9
UBA2200	1	0.00132802	3
Cyanobacteriales	5	0.00664011	225
Leptolyngbyales	1	0.00132802	9
Phormidesmiales	1	0.00132802	21
Pseudanabaenales	1	0.00132802	17
Gloeobacterales	1	0.00132802	2
Gastranaerophilales	1	0.00132802	58
Vampirovibrionales	1	0.00132802	3
UBA7694	1	0.00132802	2
Termititenacales	1	0.00132802
family name	number of genome hits	proportion of all hits	number of genomes in clade
Pseudomonadaceae	33	0.0438247	597
Halomonadaceae	3	0.00398406	156
Saccharospirillaceae_A	1	0.00132802	20
Oleiphilaceae	1	0.00132802	84
Moraxellaceae	33	0.0438247	219
Alcanivoracaceae	1	0.00132802	23
Enterobacteriaceae	132	0.175299	613
Pasteurellaceae	17	0.0225764	113
Succinivibrionaceae	1	0.00132802	31
Wohlfahrtiimonadaceae	1	0.00132802	10
Methylococcaceae	1	0.00132802	14
Methylophagaceae	2	0.00265604	23
UBA6915	1	0.00132802
Nitrococcaceae	1	0.00132802	7
Xanthomonadaceae	11	0.0146082	233
Rhodanobacteraceae	5	0.00664011	93
Nevskiaceae	1	0.00132802	20
Burkholderiaceae	63	0.0836653	1096
Neisseriaceae	8	0.0106242	80
Aquaspirillaceae	1	0.00132802	5
UBA11063	1	0.00132802	5
Chitinibacteraceae	1	0.00132802	16
Gallionellaceae	1	0.00132802	32
Rhodocyclaceae	1	0.00132802	114
Rhizobiaceae	76	0.10093	607
Devosiaceae	1	0.00132802	47
Xanthobacteraceae	4	0.00531208	201
Beijerinckiaceae	31	0.0411687	173
Methylopilaceae	1	0.00132802	8
Hyphomicrobiaceae	1	0.00132802	29
RS24	1	0.00132802	10
Rhodobacteraceae	7	0.00929615	754
Caulobacteraceae	4	0.00531208	137
Hyphomonadaceae	1	0.00132802	61
Maricaulaceae	2	0.00265604	34
Parvularculaceae	1	0.00132802	11
Sphingomonadaceae	34	0.0451527	511
Magnetospirillaceae	1	0.00132802	18
Acetobacteraceae	52	0.0690571
Inquilinaceae	2	0.00265604	3
UBA2020	1	0.00132802	6
CAG-239	1	0.00132802	22
Palsa-1104	1	0.00132802	2
Nannocystaceae	1	0.00132802
Ga0077539	1	0.00132802	2
Sandaracinaceae	1	0.00132802	2
Myxococcaceae	1	0.00132802	33
GCA-2716585	1	0.00132802	2
GLO-12	1	0.00132802
Silvanigrellaceae	1	0.00132802
Bdellovibrionaceae	1	0.00132802	28
Desulfosarcinaceae	2	0.00265604	9
B30-G6	1	0.00132802
Desulfovibrionaceae	3	0.00398406	97
Syntrophorhabdaceae	1	0.00132802	17
Geobacteraceae	2	0.00265604	25
UBA6898	1	0.00132802	8
Acidobacteriaceae	1	0.00132802	75
Bryobacteraceae	1	0.00132802	35
Fen-181	1	0.00132802	2
SLHB01	1	0.00132802	4
Bacteroidaceae	1	0.00132802	491
UBA932	1	0.00132802	130
Rikenellaceae	1	0.00132802	46
PUMT01	1	0.00132802	15
UBA7960	2	0.00265604	45
Crocinitomicaceae	1	0.00132802	46
2013-40CM-41-45	1	0.00132802	4
SKNL01	1	0.00132802	18
Fibrobacteraceae	6	0.00796813
Parachlamydiaceae	1	0.00132802	10
Pirellulaceae	1	0.00132802	58
Gemmataceae	1	0.00132802	15
Isosphaeraceae	1	0.00132802
Anaerohalophaeraceae	1	0.00132802	26
Arcobacteraceae	2	0.00265604	53
Campylobacteraceae	5	0.00664011	89
Helicobacteraceae	2	0.00265604	81
Desulfurobacteriaceae	1	0.00132802
Treponemataceae	1	0.00132802	69
Brachyspiraceae	2	0.00265604
Leptospiraceae	5	0.00664011	69
Leptonemataceae	1	0.00132802	4
Vermiphilaceae	1	0.00132802	6
SCTJ01	1	0.00132802
UBA12075	1	0.00132802	5
T1SED10-24	1	0.00132802	4
Fervidobacteriaceae	1	0.00132802	14
Bipolaricaulaceae	1	0.00132802
Synergistaceae	1	0.00132802	13
Enterococcaceae	1	0.00132802	72
Lactobacillaceae	13	0.0172643	336
Carnobacteriaceae	2	0.00265604	36
Listeriaceae	2	0.00265604	23
Erysipelotrichaceae	1	0.00132802	78
Mycoplasmataceae	1	0.00132802	50
Izemoplasmataceae	1	0.00132802	33
Planococcaceae	7	0.00929615	140
Domibacillaceae	2	0.00265604	17
Bacillaceae_C	1	0.00132802	17
Bacillaceae_A	2	0.00265604	127
Bacillaceae_H	2	0.00265604	11
Marinococcaceae	3	0.00398406	19
Fictibacillaceae	1	0.00132802	12
Halobacillaceae	2	0.00265604	27
Brevibacillaceae	3	0.00398406
Paenibacillaceae	4	0.00531208	277
Alicyclobacillaceae	2	0.00265604	21
Leptotrichiaceae	3	0.00398406	23
DTU022	1	0.00132802	28
Acutalibacteraceae	2	0.00265604	268
Ruminococcaceae	4	0.00531208	219
Ethanoligenenaceae	1	0.00132802	4
Oscillospiraceae	7	0.00929615	223
UBA4821	1	0.00132802
Lachnospiraceae	18	0.0239044	805
UBA1390	1	0.00132802	4
Natronincolaceae	1	0.00132802	11
Gottschalkiaceae	1	0.00132802	3
Sedimentibacteraceae	1	0.00132802	19
Clostridiaceae	5	0.00664011	153
CAG-74	9	0.0119522	54
Halanaerobiaceae	1	0.00132802	11
Halarsenatibacteraceae	1	0.00132802	7
CSSED10-376	1	0.00132802	2
Halobacteroidaceae	1	0.00132802	5
Megasphaeraceae	3	0.00398406	24
Dialisteraceae	4	0.00531208	25
Acidaminococcaceae	3	0.00398406	39
Selenomonadaceae	5	0.00664011	67
Sporomusaceae	1	0.00132802	6
Acetonemaceae	1	0.00132802	3
Desulfitobacteriaceae	1	0.00132802	29
Caldilineaceae	1	0.00132802	7
UBA2200	1	0.00132802
Nostocaceae	4	0.00531208	97
Cyanobacteriaceae	1	0.00132802	12
Leptolyngbyaceae	1	0.00132802
Phormidesmiaceae	1	0.00132802
Pseudanabaenaceae	1	0.00132802
Gloeobacteraceae	1	0.00132802
Gastranaerophilaceae	1	0.00132802	53
Vampirovibrionaceae	1	0.00132802
UBA7694	1	0.00132802
Termititenacaceae	1	0.00132802
genus name	number of genome hits	proportion of all hits	number of genomes in clade
Pseudomonas_E	29	0.0385126	476
Pseudomonas_A	1	0.00132802	40
Pseudomonas	3	0.00398406	15
Halomonas	1	0.00132802	89
Kushneria	1	0.00132802	8
Zymobacter	1	0.00132802
UBA2009	1	0.00132802	4
Marinobacter	1	0.00132802	62
Acinetobacter	28	0.0371846	131
Alkanindiges	2	0.00265604	4
Moraxella	3	0.00398406	17
Alcanivorax	1	0.00132802	19
Escherichia	4	0.00531208	13
Salmonella	1	0.00132802	5
Citrobacter	7	0.00929615	13
Kluyvera	2	0.00265604	7
Superficieibacter	1	0.00132802	3
Enterobacter	5	0.00664011	29
Lelliottia	1	0.00132802	5
Leclercia	1	0.00132802	8
Raoultella	1	0.00132802	7
Klebsiella_A	1	0.00132802	6
Klebsiella	1	0.00132802	4
Trabulsiella	2	0.00265604	3
Pseudescherichia	1	0.00132802	4
Kosakonia	3	0.00398406	13
Phytobacter	1	0.00132802	5
Atlantibacter	1	0.00132802	4
Erwinia_A	1	0.00132802
LSJC7	1	0.00132802	2
Buttiauxella	2	0.00265604	9
Cedecea	2	0.00265604	8
Pantoea	8	0.0106242	41
Mixta	1	0.00132802	5
Erwinia	2	0.00265604	24
Rosenbergiella	1	0.00132802	2
Phaseolibacter	1	0.00132802
Izhakiella	3	0.00398406	3
Pectobacterium	2	0.00265604	15
Brenneria	1	0.00132802	6
Dickeya	1	0.00132802	12
ATCC-39006	1	0.00132802
Sodalis_A	1	0.00132802	2
Sodalis	1	0.00132802
Serratia	3	0.00398406	17
Serratia_A	1	0.00132802	4
Chania	2	0.00265604	3
Serratia_B	1	0.00132802	3
Yersinia	10	0.0132802	23
Rahnella	2	0.00265604	11
Rouxiella	2	0.00265604	4
Hafnia	1	0.00132802	4
Budvicia	1	0.00132802
Proteus	6	0.00796813	16
Morganella	5	0.00664011	6
Providencia	6	0.00796813	14
Arsenophonus	2	0.00265604	6
Xenorhabdus	15	0.0199203	25
Photorhabdus	9	0.0119522	12
Thorsellia	1	0.00132802
Gilliamella	2	0.00265604	22
Orbus	1	0.00132802
Rodentibacter	3	0.00398406	12
Haemophilus	3	0.00398406	10
Haemophilus_D	1	0.00132802	10
Aggregatibacter	2	0.00265604	8
Pasteurella	1	0.00132802	8
Lonepinella	1	0.00132802
Volucribacter	1	0.00132802
Avibacterium	1	0.00132802	5
Histophilus	1	0.00132802	2
Mannheimia	1	0.00132802	4
Gallibacterium	2	0.00265604	4
Ruminobacter	1	0.00132802	3
Ignatzschineria	1	0.00132802	5
Methylomagnum	1	0.00132802
Methylophaga	1	0.00132802	12
GCA-002733105	1	0.00132802	7
UBA6915	1	0.00132802
Spiribacter	1	0.00132802	4
Stenotrophomonas	3	0.00398406	69
Xanthomonas	4	0.00531208	40
Stenotrophomonas_A	1	0.00132802	3
Xylella	1	0.00132802	2
Pseudoxanthomonas_A	1	0.00132802	19
Arenimonas	1	0.00132802	11
Rhodanobacter	1	0.00132802	29
Dyella	2	0.00265604	20
Frateuria	1	0.00132802
Luteibacter	1	0.00132802	10
Polycyclovorans	1	0.00132802	2
Paraburkholderia	10	0.0132802	89
Trinickia	1	0.00132802	10
Caballeronia	2	0.00265604	40
Burkholderia	10	0.0132802	53
Mycetohabitans	2	0.00265604	3
Mycoavidus	1	0.00132802
Pandoraea	1	0.00132802	17
Cupriavidus	8	0.0106242	37
Janthinobacterium	1	0.00132802	23
Oxalobacter	1	0.00132802	2
Curvibacter	1	0.00132802	3
Achromobacter	12	0.0159363	32
Bordetella_A	2	0.00265604	4
Bordetella	2	0.00265604	9
Bordetella_C	2	0.00265604	11
QETA01	1	0.00132802
Pusillimonas	1	0.00132802	2
Pelistega	1	0.00132802
Basilea	1	0.00132802
Sutterella	1	0.00132802	7
Parasutterella	1	0.00132802	4
Turicimonas	1	0.00132802	2
Neisseria	3	0.00398406	53
Alysiella	1	0.00132802	2
Kingella_B	1	0.00132802
Eikenella	1	0.00132802	6
Snodgrassella	2	0.00265604	8
Laribacter	1	0.00132802
UBA11063	1	0.00132802
Chitiniphilus	1	0.00132802	2
PALSA-1006	1	0.00132802	2
Azonexus	1	0.00132802	19
Rhizobium	27	0.0358566	108
Neorhizobium	3	0.00398406	33
Agrobacterium	4	0.00531208	28
Sinorhizobium	8	0.0106242	20
Ensifer	4	0.00531208	12
Pararhizobium	6	0.00796813	26
Shinella	2	0.00265604	7
BGMRC6574	1	0.00132802
Mesorhizobium	6	0.00796813	113
Aminobacter	1	0.00132802	7
Pseudaminobacter	1	0.00132802	5
STC3	1	0.00132802
Aquamicrobium_A	1	0.00132802	4
Chelativorans	1	0.00132802	2
RCIO01	1	0.00132802
Zhengella	1	0.00132802	2
Phyllobacterium	4	0.00531208	15
Aureimonas	3	0.00398406	13
Leaf454	1	0.00132802	2
Pelagibacterium	1	0.00132802	9
Bradyrhizobium	1	0.00132802	112
Nitrobacter	1	0.00132802	7
Rhodoplanes	1	0.00132802	4
Xanthobacter	1	0.00132802	4
Methylobacterium	20	0.0265604	54
Bosea	6	0.00796813	40
Methylocella	1	0.00132802	11
Lichenihabitans	2	0.00265604	3
28-YEA-48	2	0.00265604	2
Ga0077545	1	0.00132802	2
Hyphomicrobium	1	0.00132802	16
Micropelagos	1	0.00132802	6
Leisingera	1	0.00132802	12
Sulfitobacter	1	0.00132802	25
Oceaniglobus	1	0.00132802	3
HLUCCA09	1	0.00132802	3
Falsirhodobacter	1	0.00132802	3
Pararhodobacter	1	0.00132802	10
Amaricoccus	1	0.00132802	3
Brevundimonas	3	0.00398406	58
Asticcacaulis	1	0.00132802	12
Henriciella	1	0.00132802	10
Euryhalocaulis	1	0.00132802
Robiginitomaculum_A	1	0.00132802	7
CV81	1	0.00132802	2
Altererythrobacter_A	1	0.00132802	3
Croceibacterium	1	0.00132802	8
Novosphingobium	12	0.0159363	57
Blastomonas	1	0.00132802	7
Sphingorhabdus_B	1	0.00132802	11
Sphingopyxis	2	0.00265604	39
Sphingobium	4	0.00531208	49
UBA1936	1	0.00132802	4
Sphingomonas	5	0.00664011	138
Rhizorhabdus	3	0.00398406	11
Sphingomonas_H	1	0.00132802
UBA6174	1	0.00132802
Pacificimonas	1	0.00132802	3
J64-1	1	0.00132802
Gluconobacter	4	0.00531208	12
Bombella	3	0.00398406	3
Saccharibacter	1	0.00132802
Ha5	3	0.00398406	4
Asaia	2	0.00265604	6
Neoasaia	1	0.00132802
Acetobacter	21	0.0278884	28
Komagataeibacter	8	0.0106242	18
Commensalibacter	3	0.00398406	3
VCDI01	1	0.00132802
Granulibacter	2	0.00265604	2
Rhodovarius	1	0.00132802
Roseomonas	2	0.00265604	12
Inquilinus	2	0.00265604
PALSA-926	1	0.00132802
51-20	1	0.00132802	3
PALSA-1104	1	0.00132802
FL481	1	0.00132802
SCUS01	1	0.00132802
Sandaracinus	1	0.00132802
RPRB01	1	0.00132802
SYOX01	1	0.00132802
GLO-12	1	0.00132802
Silvanigrella	1	0.00132802
Bdellovibrio	1	0.00132802	12
Desulfatitalea	1	0.00132802	4
Desulfosarcina	1	0.00132802	4
B30-G6	1	0.00132802
Desulfovibrio	2	0.00265604	21
Bilophila	1	0.00132802	3
Syntrophorhabdus	1	0.00132802	4
UBA4078	2	0.00265604	2
PALSA-1316	1	0.00132802	2
Edaphobacter	1	0.00132802	10
Bog-105	1	0.00132802	3
Fen-181	1	0.00132802
SKRY01	1	0.00132802	2
Prevotellamassilia	1	0.00132802	21
RC9	1	0.00132802	89
Alistipes	1	0.00132802	30
PXAP01	1	0.00132802	12
PYGY01	1	0.00132802	4
SLSG01	1	0.00132802	2
SZUA-381	1	0.00132802	2
PALSA-967	1	0.00132802
SLLW01	1	0.00132802	2
Fibrobacter	4	0.00531208	25
Fibrobacter_A	2	0.00265604	4
Rubidus	1	0.00132802
Pirellula	1	0.00132802
Fimbriiglobus	1	0.00132802
Paludisphaera	1	0.00132802	3
GWC2-45-44	1	0.00132802
Aliarcobacter	2	0.00265604	21
Campylobacter_A	5	0.00664011	34
Helicobacter_A	1	0.00132802	9
Helicobacter_D	1	0.00132802	12
Thermovibrio	1	0.00132802	2
Treponema_C	1	0.00132802	2
Brachyspira	2	0.00265604
Leptospira	4	0.00531208	19
Leptospira_A	1	0.00132802	26
UBA3465	1	0.00132802	3
AWTP1-30	1	0.00132802
SCTJ01	1	0.00132802
B7-G4	1	0.00132802
T1SED10-24	1	0.00132802
Fervidobacterium	1	0.00132802	8
B1SED10-245	1	0.00132802	2
An23	1	0.00132802	3
Enterococcus	1	0.00132802	19
Levilactobacillus	4	0.00531208	25
Lentilactobacillus	3	0.00398406	17
Lactiplantibacillus	1	0.00132802	19
26KH-42	1	0.00132802
Lactobacillus	4	0.00531208	41
Carnobacterium	2	0.00265604	4
Listeria	1	0.00132802	16
Listeria_A	1	0.00132802	7
UBA6182	1	0.00132802
Edwardiiplasma	1	0.00132802	2
B1SED10-225	1	0.00132802	7
Lysinibacillus	4	0.00531208	22
Viridibacillus	1	0.00132802	3
Psychrobacillus	1	0.00132802	9
Metaplanococcus	1	0.00132802	2
Domibacillus	1	0.00132802	9
Bacillus_N	1	0.00132802	3
Bacillus_AE	1	0.00132802
Bacillus_AZ	1	0.00132802	6
Bacillus_X	1	0.00132802	16
Bacillus_C	1	0.00132802	5
Bacillus_I	1	0.00132802	2
Salibacterium	2	0.00265604	2
Bacillus_AP	1	0.00132802
Fictibacillus_B	1	0.00132802	6
Halobacillus	1	0.00132802	11
Salimicrobium	1	0.00132802	4
Brevibacillus	3	0.00398406	21
Paenibacillus_C	1	0.00132802	27
Paenibacillus_G	2	0.00265604	9
Paenibacillus_AB	1	0.00132802	4
Alicyclobacillus	1	0.00132802	11
Alicyclobacillus_H	1	0.00132802	2
Leptotrichia_A	2	0.00265604	4
Sebaldella	1	0.00132802
B1SED10-74M	1	0.00132802	12
Acutalibacter	1	0.00132802	8
CAG-180	1	0.00132802	11
UBA946	1	0.00132802
Faecalibacterium	3	0.00398406	19
Ethanoligenens	1	0.00132802	2
CAG-83	1	0.00132802	27
Flavonifractor	2	0.00265604	11
Marseille-P3106	1	0.00132802	2
Lawsonibacter	2	0.00265604	13
CAG-110	1	0.00132802	31
UBA4821	1	0.00132802
Eubacterium_J	1	0.00132802	2
CAG-95	2	0.00265604	9
Acetatifactor	1	0.00132802	11
Hungatella	5	0.00664011	24
UBA9502	2	0.00265604	10
Lachnoclostridium_A	1	0.00132802	3
Enterocloster	3	0.00398406	21
CAG-81	2	0.00265604	6
UBA1201_A	1	0.00132802
RUG760	1	0.00132802	2
Alkaliphilus_A	1	0.00132802
Andreesenia	1	0.00132802
Sedimentibacter	1	0.00132802	14
Clostridium_J	1	0.00132802	14
JN-1	1	0.00132802	2
Clostridium	2	0.00265604	43
Clostridium_Z	1	0.00132802	2
GCA-900199385	7	0.00929615	7
RUG740	1	0.00132802	2
SFFS01	1	0.00132802
Halanaerobium	1	0.00132802	10
T1SED10-84	1	0.00132802	4
T1SED10-99	1	0.00132802
Orenia	1	0.00132802	3
Megasphaera	3	0.00398406	12
Dialister	3	0.00398406	19
UBA1822	1	0.00132802	2
Phascolarctobacterium_A	1	0.00132802	12
Succiniclasticum	1	0.00132802	9
Acidaminococcus	1	0.00132802	11
Selenomonas	1	0.00132802
Anaerovibrio	1	0.00132802	7
Megamonas	3	0.00398406	5
Sporomusa_C	1	0.00132802	3
Anaerosporomusa	1	0.00132802	2
Desulfosporosinus	1	0.00132802	22
CFX5	1	0.00132802
UBA2232	1	0.00132802
Nostoc_B	1	0.00132802	2
Aulosira	1	0.00132802	8
Nostoc	1	0.00132802	15
Scytonema	1	0.00132802
Geminocystis	1	0.00132802	4
Leptolyngbya	1	0.00132802	3
PCC-7375	1	0.00132802	2
Pseudanabaena	1	0.00132802	11
Gloeobacter	1	0.00132802
Zag1	1	0.00132802	8
Vampirovibrio	1	0.00132802
GCA-2770975	1	0.00132802
Termititenax	1	0.00132802
species name	number of genome hits	proportion of all hits	number of genomes in clade
Pseudomonas_E moraviensis_A	1	0.00132802
Pseudomonas_E vancouverensis	1	0.00132802
Pseudomonas_E mohnii	1	0.00132802
Pseudomonas_E prosekii	1	0.00132802
Pseudomonas_E kilonensis_B	1	0.00132802
Pseudomonas_E rhodesiae	1	0.00132802
Pseudomonas_E lactis	1	0.00132802
Pseudomonas_E synxantha_A	1	0.00132802
Pseudomonas_E fluorescens_AH	1	0.00132802
Pseudomonas_E fluorescens	1	0.00132802
Pseudomonas_E extremaustralis	1	0.00132802
Pseudomonas_E fluorescens_BA	1	0.00132802
Pseudomonas_E proteolytica_A	1	0.00132802
Pseudomonas_E yamanorum	1	0.00132802
Pseudomonas_E sp002874965	1	0.00132802
Pseudomonas_E sp001269545	1	0.00132802
Pseudomonas_E fuscovaginae_A	1	0.00132802
Pseudomonas_E fuscovaginae_B	1	0.00132802
Pseudomonas_E agarici	1	0.00132802
Pseudomonas_E cannabina	1	0.00132802
Pseudomonas_E cerasi	1	0.00132802
Pseudomonas_E syringae_O	1	0.00132802
Pseudomonas_E syringae_J	1	0.00132802
Pseudomonas_E sp003605735	1	0.00132802
Pseudomonas_E sp900110765	1	0.00132802
Pseudomonas_E putida_Q	1	0.00132802
Pseudomonas_E monteilii_C	1	0.00132802
Pseudomonas_E reidholzensis	1	0.00132802
Pseudomonas_E sp003097135	1	0.00132802
Pseudomonas_A sp002692525	1	0.00132802
Pseudomonas nitroreducens_B	1	0.00132802
Pseudomonas delhiensis	1	0.00132802
Pseudomonas panipatensis	1	0.00132802
Halomonas elongata	1	0.00132802
Kushneria sinocarnis	1	0.00132802
Zymobacter palmae	1	0.00132802
UBA2009 sp002733205	1	0.00132802
Marinobacter sp005871205	1	0.00132802
Acinetobacter lwoffii_C	1	0.00132802
Acinetobacter sp000773685	1	0.00132802
Acinetobacter sp003711395	1	0.00132802
Acinetobacter sp002135295	1	0.00132802
Acinetobacter bereziniae	1	0.00132802
Acinetobacter sp003268395	1	0.00132802
Acinetobacter sp003024515	1	0.00132802
Acinetobacter sp002135345	1	0.00132802
Acinetobacter sp002135415	1	0.00132802
Acinetobacter sp000632455	1	0.00132802
Acinetobacter sp001612555	1	0.00132802
Acinetobacter sp900323515	1	0.00132802
Acinetobacter larvae	1	0.00132802
Acinetobacter sp000369405	1	0.00132802
Acinetobacter sp000369525	1	0.00132802
Acinetobacter sp000400715	1	0.00132802
Acinetobacter sp000369705	1	0.00132802
Acinetobacter sp000805455	1	0.00132802
Acinetobacter sp000369565	1	0.00132802
Acinetobacter parvus	1	0.00132802
Acinetobacter calcoaceticus_C	1	0.00132802
Acinetobacter calcoaceticus_B	1	0.00132802
Acinetobacter oleivorans	1	0.00132802
Acinetobacter baumannii	1	0.00132802
Acinetobacter baylyi	1	0.00132802
Acinetobacter soli	1	0.00132802
Acinetobacter nectaris	1	0.00132802
Acinetobacter populi	1	0.00132802
Alkanindiges illinoisensis_A	1	0.00132802
Alkanindiges sp004173455	1	0.00132802
Moraxella equi	1	0.00132802
Moraxella lacunata	1	0.00132802
Moraxella caviae	1	0.00132802
Alcanivorax jadensis	1	0.00132802
Escherichia dysenteriae	1	0.00132802
Escherichia flexneri	1	0.00132802
Escherichia sp004211955	1	0.00132802
Escherichia sp005843885	1	0.00132802
Salmonella houtenae	1	0.00132802
Citrobacter freundii_E	1	0.00132802
Citrobacter braakii	1	0.00132802
Citrobacter freundii_A	1	0.00132802
Citrobacter sp005281345	1	0.00132802
Citrobacter gillenii	1	0.00132802
Citrobacter sp004684345	1	0.00132802
Citrobacter murliniae	1	0.00132802
Kluyvera ascorbata_B	1	0.00132802
Kluyvera cryocrescens	1	0.00132802
Superficieibacter electus	1	0.00132802
Enterobacter cloacae_K	1	0.00132802
Enterobacter chengduensis	1	0.00132802
Enterobacter cloacae	1	0.00132802
Enterobacter hormaechei	1	0.00132802
Enterobacter cancerogenus	1	0.00132802
Lelliottia sp000016325	1	0.00132802
Leclercia sp002469605	1	0.00132802
Raoultella sp004342285	1	0.00132802
Klebsiella_A michiganensis_B	1	0.00132802
Klebsiella quasivariicola	1	0.00132802
Trabulsiella guamensis	1	0.00132802
Trabulsiella odontotermitis	1	0.00132802
Pseudescherichia sp002918705	1	0.00132802
Kosakonia radicincitans	1	0.00132802
Kosakonia oryzae	1	0.00132802
Kosakonia oryziphila	1	0.00132802
Phytobacter ursingii	1	0.00132802
Atlantibacter sp002345315	1	0.00132802
Erwinia_A teleogrylli	1	0.00132802
LSJC7 sp005671395	1	0.00132802
Buttiauxella gaviniae	1	0.00132802
Buttiauxella sp006376615	1	0.00132802
Cedecea lapagei	1	0.00132802
Cedecea neteri_A	1	0.00132802
Pantoea endophytica	1	0.00132802
Pantoea ludwigii_B	1	0.00132802
Pantoea ludwigii_A	1	0.00132802
Pantoea eucrina_A	1	0.00132802
Pantoea sp002920175	1	0.00132802
Pantoea sp002389975	1	0.00132802
Pantoea latae	1	0.00132802
Pantoea ananatis	1	0.00132802
Mixta alhagi	1	0.00132802
Erwinia rhapontici	1	0.00132802
Erwinia tracheiphila	1	0.00132802
Rosenbergiella nectarea	1	0.00132802
Phaseolibacter flectens	1	0.00132802
Izhakiella australiensis	1	0.00132802
Izhakiella capsodis	1	0.00132802
Izhakiella sp002752165	1	0.00132802
Pectobacterium polonicum	1	0.00132802
Pectobacterium brasiliense	1	0.00132802
Brenneria nigrifluens	1	0.00132802
Dickeya sp000406125	1	0.00132802
ATCC-39006 sp002847015	1	0.00132802
Sodalis_A pierantonius	1	0.00132802
Sodalis glossinidius	1	0.00132802
Serratia marcescens_I	1	0.00132802
Serratia marcescens_J	1	0.00132802
Serratia liquefaciens	1	0.00132802
Serratia_A sp000633355	1	0.00132802
Chania sp000743355	1	0.00132802
Chania oryzae	1	0.00132802
Serratia_B odorifera	1	0.00132802
Yersinia massiliensis	1	0.00132802
Yersinia pekkanenii	1	0.00132802
Yersinia enterocolitica_E	1	0.00132802
Yersinia similis	1	0.00132802
Yersinia kristensenii	1	0.00132802
Yersinia hibernica	1	0.00132802
Yersinia frederiksenii_C	1	0.00132802
Yersinia frederiksenii	1	0.00132802
Yersinia nurmii	1	0.00132802
Yersinia entomophaga	1	0.00132802
Rahnella woolbedingensis	1	0.00132802
Rahnella sp001422575	1	0.00132802
Rouxiella sp000257645	1	0.00132802
Rouxiella silvae	1	0.00132802
Hafnia proteus	1	0.00132802
Budvicia aquatica	1	0.00132802
Proteus columbae	1	0.00132802
Proteus sp003144505	1	0.00132802
Proteus cibarius	1	0.00132802
Proteus sp003144395	1	0.00132802
Proteus vulgaris_B	1	0.00132802
Proteus vulgaris	1	0.00132802
Morganella morganii_B	1	0.00132802
Morganella morganii_A	1	0.00132802
Morganella morganii_C	1	0.00132802
Morganella psychrotolerans_B	1	0.00132802
Morganella psychrotolerans	1	0.00132802
Providencia rettgeri_E	1	0.00132802
Providencia rettgeri_D	1	0.00132802
Providencia rettgeri	1	0.00132802
Providencia alcalifaciens	1	0.00132802
Providencia rustigianii	1	0.00132802
Providencia stuartii_A	1	0.00132802
Arsenophonus sp900343025	1	0.00132802
Arsenophonus triatominarum	1	0.00132802
Xenorhabdus eapokensis	1	0.00132802
Xenorhabdus ishibashii	1	0.00132802
Xenorhabdus griffiniae	1	0.00132802
Xenorhabdus vietnamensis	1	0.00132802
Xenorhabdus japonica	1	0.00132802
Xenorhabdus poinarii	1	0.00132802
Xenorhabdus khoisanae	1	0.00132802
Xenorhabdus miraniensis	1	0.00132802
Xenorhabdus szentirmaii	1	0.00132802
Xenorhabdus mauleonii	1	0.00132802
Xenorhabdus hominickii	1	0.00132802
Xenorhabdus sp000798625	1	0.00132802
Xenorhabdus innexi	1	0.00132802
Xenorhabdus stockiae	1	0.00132802
Xenorhabdus bovienii	1	0.00132802
Photorhabdus namnaonensis	1	0.00132802
Photorhabdus luminescens	1	0.00132802
Photorhabdus laumondii	1	0.00132802
Photorhabdus sp003545805	1	0.00132802
Photorhabdus thracensis	1	0.00132802
Photorhabdus temperata_C	1	0.00132802
Photorhabdus australis	1	0.00132802
Photorhabdus asymbiotica	1	0.00132802
Photorhabdus heterorhabditis	1	0.00132802
Thorsellia anophelis	1	0.00132802
Gilliamella apicola_A	1	0.00132802
Gilliamella sp002142215	1	0.00132802
Orbus hercynius	1	0.00132802
Rodentibacter mrazii	1	0.00132802
Rodentibacter heylii	1	0.00132802
Rodentibacter trehalosifermentans	1	0.00132802
Haemophilus sp001276515	1	0.00132802
Haemophilus aegyptius	1	0.00132802
Haemophilus influenzae	1	0.00132802
Haemophilus_D sp001679485	1	0.00132802
Aggregatibacter actinomycetemcomitans	1	0.00132802
Aggregatibacter kilianii_A	1	0.00132802
Pasteurella felis	1	0.00132802
Lonepinella koalarum	1	0.00132802
Volucribacter psittacicida	1	0.00132802
Avibacterium paragallinarum	1	0.00132802
Histophilus haemoglobinophilus	1	0.00132802
Mannheimia haemolytica	1	0.00132802
Gallibacterium anatis	1	0.00132802
Gallibacterium salpingitidis	1	0.00132802
Ruminobacter sp900315145	1	0.00132802
Ignatzschineria larvae	1	0.00132802
Methylomagnum ishizawai	1	0.00132802
Methylophaga sp007117275	1	0.00132802
GCA-002733105 sp003645385	1	0.00132802
UBA6915 sp002450975	1	0.00132802
Spiribacter vilamensis	1	0.00132802
Stenotrophomonas maltophilia_AJ	1	0.00132802
Stenotrophomonas maltophilia_Z	1	0.00132802
Stenotrophomonas sp001753645	1	0.00132802
Xanthomonas arboricola	1	0.00132802
Xanthomonas arboricola_B	1	0.00132802
Xanthomonas arboricola_A	1	0.00132802
Xanthomonas floridensis	1	0.00132802
Stenotrophomonas_A panacihumi	1	0.00132802
Xylella fastidiosa	1	0.00132802
Pseudoxanthomonas_A sp004284195	1	0.00132802
Arenimonas sp001801685	1	0.00132802
Rhodanobacter fulvus	1	0.00132802
Dyella jiangningensis_B	1	0.00132802
Dyella jiangningensis	1	0.00132802
Frateuria aurantia	1	0.00132802
Luteibacter sp900110505	1	0.00132802
Polycyclovorans sp002706265	1	0.00132802
Paraburkholderia sp000178415	1	0.00132802
Paraburkholderia sp900142905	1	0.00132802
Paraburkholderia sp003634845	1	0.00132802
Paraburkholderia phenoliruptrix	1	0.00132802
Paraburkholderia dilworthii	1	0.00132802
Paraburkholderia tuberum	1	0.00132802
Paraburkholderia sp000092885	1	0.00132802
Paraburkholderia sp004197395	1	0.00132802
Paraburkholderia sp004361815	1	0.00132802
Paraburkholderia bannensis	1	0.00132802
Trinickia symbiotica	1	0.00132802
Caballeronia telluris	1	0.00132802
Caballeronia glathei	1	0.00132802
Burkholderia cenocepacia	1	0.00132802
Burkholderia anthina	1	0.00132802
Burkholderia cepacia_A	1	0.00132802
Burkholderia cepacia_E	1	0.00132802
Burkholderia cepacia	1	0.00132802
Burkholderia diffusa	1	0.00132802
Burkholderia territorii	1	0.00132802
Burkholderia sp001524645	1	0.00132802
Burkholderia latens	1	0.00132802
Burkholderia dolosa	1	0.00132802
Mycetohabitans endofungorum	1	0.00132802
Mycetohabitans rhizoxinica	1	0.00132802
Mycoavidus cysteinexigens	1	0.00132802
Pandoraea sp002216225	1	0.00132802
Cupriavidus alkaliphilus	1	0.00132802
Cupriavidus sp000426345	1	0.00132802
Cupriavidus pinatubonensis	1	0.00132802
Cupriavidus sp001652915	1	0.00132802
Cupriavidus pauculus_C	1	0.00132802
Cupriavidus sp900115455	1	0.00132802
Cupriavidus sp001854325	1	0.00132802
Cupriavidus gilardii	1	0.00132802
Janthinobacterium sp003133225	1	0.00132802
Oxalobacter formigenes_B	1	0.00132802
Curvibacter lanceolatus	1	0.00132802
Achromobacter sp002331005	1	0.00132802
Achromobacter mucicolens	1	0.00132802
Achromobacter arsenitoxydans	1	0.00132802
Achromobacter marplatensis	1	0.00132802
Achromobacter xylosoxidans_B	1	0.00132802
Achromobacter bronchisepticus_A	1	0.00132802
Achromobacter aegrifaciens	1	0.00132802
Achromobacter pulmonis	1	0.00132802
Achromobacter sp900496975	1	0.00132802
Achromobacter sp001299435	1	0.00132802
Achromobacter insuavis	1	0.00132802
Achromobacter sp000633435	1	0.00132802
Bordetella_A petrii	1	0.00132802
Bordetella_A sp002261345	1	0.00132802
Bordetella avium	1	0.00132802
Bordetella sp002261335	1	0.00132802
Bordetella_C sp002261215	1	0.00132802
Bordetella_C sp002209485	1	0.00132802
QETA01 sp003123725	1	0.00132802
Pusillimonas caeni	1	0.00132802
Pelistega indica	1	0.00132802
Basilea psittacipulmonis	1	0.00132802
Sutterella wadsworthensis_A	1	0.00132802
Parasutterella excrementihominis	1	0.00132802
Turicimonas sp900542195	1	0.00132802
Neisseria lactamica_A	1	0.00132802
Neisseria lactamica	1	0.00132802
Neisseria bacilliformis	1	0.00132802
Alysiella crassa	1	0.00132802
Kingella_B oralis	1	0.00132802
Eikenella sp001648435	1	0.00132802
Snodgrassella sp900094895	1	0.00132802
Snodgrassella alvi	1	0.00132802
Laribacter hongkongensis	1	0.00132802
UBA11063 sp003962895	1	0.00132802
Chitiniphilus sp005048205	1	0.00132802
PALSA-1006 sp003151655	1	0.00132802
Azonexus agitata	1	0.00132802
Rhizobium sp900470965	1	0.00132802
Rhizobium sp900466475	1	0.00132802
Rhizobium sp000377565	1	0.00132802
Rhizobium sp900470805	1	0.00132802
Rhizobium sp900472625	1	0.00132802
Rhizobium sp001424945	1	0.00132802
Rhizobium sp001426265	1	0.00132802
Rhizobium sp900465675	1	0.00132802
Rhizobium sp900469175	1	0.00132802
Rhizobium sp002277895	1	0.00132802
Rhizobium tropici	1	0.00132802
Rhizobium sp900472485	1	0.00132802
Rhizobium multihospitium	1	0.00132802
Rhizobium hainanense	1	0.00132802
Rhizobium tropici_A	1	0.00132802
Rhizobium freirei	1	0.00132802
Rhizobium sp900469615	1	0.00132802
Rhizobium sp003627795	1	0.00132802
Rhizobium rhizogenes_B	1	0.00132802
Rhizobium lusitanum	1	0.00132802
Rhizobium rhizogenes_A	1	0.00132802
Rhizobium sp001692325	1	0.00132802
Rhizobium rhizogenes	1	0.00132802
Rhizobium rhizogenes_C	1	0.00132802
Rhizobium sp003025035	1	0.00132802
Rhizobium sp002944315	1	0.00132802
Rhizobium sp004362445	1	0.00132802
Neorhizobium sp001005825	1	0.00132802
Neorhizobium sp001854865	1	0.00132802
Neorhizobium sp004053875	1	0.00132802
Agrobacterium rhizogenes_A	1	0.00132802
Agrobacterium salinitolerans	1	0.00132802
Agrobacterium deltaense	1	0.00132802
Agrobacterium tumefaciens	1	0.00132802
Sinorhizobium fredii_B	1	0.00132802
Sinorhizobium americanum	1	0.00132802
Sinorhizobium fredii_C	1	0.00132802
Sinorhizobium sp000421085	1	0.00132802
Sinorhizobium meliloti	1	0.00132802
Sinorhizobium meliloti_A	1	0.00132802
Sinorhizobium arboris	1	0.00132802
Sinorhizobium medicae	1	0.00132802
Ensifer adhaerens_D	1	0.00132802
Ensifer sp001429285	1	0.00132802
Ensifer sp002002725	1	0.00132802
Ensifer adhaerens_A	1	0.00132802
Pararhizobium sp900468065	1	0.00132802
Pararhizobium sp900473045	1	0.00132802
Pararhizobium sp001426685	1	0.00132802
Pararhizobium sp000744565	1	0.00132802
Pararhizobium sp900474095	1	0.00132802
Pararhizobium antarcticum	1	0.00132802
Shinella sp004514435	1	0.00132802
Shinella granuli	1	0.00132802
BGMRC6574 sp006516965	1	0.00132802
Mesorhizobium sp002295115	1	0.00132802
Mesorhizobium japonicum	1	0.00132802
Mesorhizobium sp006442315	1	0.00132802
Mesorhizobium muleiense	1	0.00132802
Mesorhizobium sp002294985	1	0.00132802
Mesorhizobium sp002294995	1	0.00132802
Aminobacter aminovorans	1	0.00132802
Pseudaminobacter salicylatoxidans	1	0.00132802
STC3 sp003015025	1	0.00132802
Aquamicrobium_A sp001014615	1	0.00132802
Chelativorans sp000014245	1	0.00132802
RCIO01 sp004000235	1	0.00132802
Zhengella mangrovi	1	0.00132802
Phyllobacterium sp000282595	1	0.00132802
Phyllobacterium endophyticum	1	0.00132802
Phyllobacterium zundukense	1	0.00132802
Phyllobacterium brassicacearum	1	0.00132802
Aureimonas flava	1	0.00132802
Aureimonas ureilytica	1	0.00132802
Aureimonas altamirensis	1	0.00132802
Leaf454 sp001425485	1	0.00132802
Pelagibacterium sp003345525	1	0.00132802
Bradyrhizobium sp000239815	1	0.00132802
Nitrobacter vulgaris	1	0.00132802
Rhodoplanes piscinae	1	0.00132802
Xanthobacter autotrophicus	1	0.00132802
Methylobacterium populi_A	1	0.00132802
Methylobacterium extorquens	1	0.00132802
Methylobacterium brachiatum	1	0.00132802
Methylobacterium sp002778835	1	0.00132802
Methylobacterium currus	1	0.00132802
Methylobacterium sp003173775	1	0.00132802
Methylobacterium frigidaeris	1	0.00132802
Methylobacterium tarhaniae	1	0.00132802
Methylobacterium indicum	1	0.00132802
Methylobacterium aquaticum_B	1	0.00132802
Methylobacterium aquaticum	1	0.00132802
Methylobacterium sp003173755	1	0.00132802
Methylobacterium sp006151805	1	0.00132802
Methylobacterium platani	1	0.00132802
Methylobacterium sp004745635	1	0.00132802
Methylobacterium variabile	1	0.00132802
Methylobacterium sp003574465	1	0.00132802
Methylobacterium sp004004555	1	0.00132802
Methylobacterium sp000019365	1	0.00132802
Methylobacterium nodulans	1	0.00132802
Bosea vaviloviae_B	1	0.00132802
Bosea sp001556125	1	0.00132802
Bosea sp001429395	1	0.00132802
Bosea vestrisii	1	0.00132802
Bosea thiooxidans	1	0.00132802
Bosea sp005502805	1	0.00132802
Methylocella silvestris	1	0.00132802
Lichenihabitans sp004137685	1	0.00132802
Lichenihabitans psoromatis	1	0.00132802
28-YEA-48 sp001898965	1	0.00132802
28-YEA-48 sp900104955	1	0.00132802
Ga0077545 sp001464335	1	0.00132802
Hyphomicrobium sp900117455	1	0.00132802
Micropelagos sp002683515	1	0.00132802
Leisingera sp000813725	1	0.00132802
Sulfitobacter sp001650875	1	0.00132802
Oceaniglobus ichthyenteri	1	0.00132802
HLUCCA09 sp003390865	1	0.00132802
Falsirhodobacter sp004959935	1	0.00132802
Pararhodobacter sp003122215	1	0.00132802
Amaricoccus sp003241785	1	0.00132802
Brevundimonas diminuta_A	1	0.00132802
Brevundimonas viscosa	1	0.00132802
Brevundimonas sp001424025	1	0.00132802
Asticcacaulis sp000495815	1	0.00132802
Henriciella aquimarina	1	0.00132802
Euryhalocaulis caribicus	1	0.00132802
Robiginitomaculum_A sp004283035	1	0.00132802
CV81 sp001767925	1	0.00132802
Altererythrobacter_A sp003581645	1	0.00132802
Croceibacterium sp003660445	1	0.00132802
Novosphingobium barchaimii	1	0.00132802
Novosphingobium resinovorum	1	0.00132802
Novosphingobium sp002916655	1	0.00132802
Novosphingobium sp001298105	1	0.00132802
Novosphingobium sp004341845	1	0.00132802
Novosphingobium pentaromativorans	1	0.00132802
Novosphingobium sp000813185	1	0.00132802
Novosphingobium sp002256985	1	0.00132802
Novosphingobium sp003454795	1	0.00132802
Novosphingobium aromaticivorans	1	0.00132802
Novosphingobium fuchskuhlense	1	0.00132802
Novosphingobium sp900117425	1	0.00132802
Blastomonas natatoria	1	0.00132802
Sphingorhabdus_B contaminans	1	0.00132802
Sphingopyxis sp001830555	1	0.00132802
Sphingopyxis sp001468265	1	0.00132802
Sphingobium sp003591655	1	0.00132802
Sphingobium yanoikuyae	1	0.00132802
Sphingobium sp001556865	1	0.00132802
Sphingobium sp000283515	1	0.00132802
UBA1936 sp003660165	1	0.00132802
Sphingomonas sp004208535	1	0.00132802
Sphingomonas soli	1	0.00132802
Sphingomonas pacifica	1	0.00132802
Sphingomonas sp001421245	1	0.00132802
Sphingomonas sp005144715	1	0.00132802
Rhizorhabdus histidinilytica	1	0.00132802
Rhizorhabdus sp001428605	1	0.00132802
Rhizorhabdus sp004005865	1	0.00132802
Sphingomonas_H oleivorans	1	0.00132802
UBA6174 sp002422945	1	0.00132802
Pacificimonas sp002375465	1	0.00132802
J64-1 sp006980715	1	0.00132802
Gluconobacter albidus	1	0.00132802
Gluconobacter sphaericus	1	0.00132802
Gluconobacter frateurii	1	0.00132802
Gluconobacter samuiensis	1	0.00132802
Bombella intestini	1	0.00132802
Bombella apium	1	0.00132802
Bombella apium_A	1	0.00132802
Saccharibacter floricola	1	0.00132802
Ha5 sp004843165	1	0.00132802
Ha5 sp004843345	1	0.00132802
Ha5 sp006542395	1	0.00132802
Asaia astilbis	1	0.00132802
Asaia sp003994335	1	0.00132802
Neoasaia chiangmaiensis	1	0.00132802
Acetobacter okinawensis	1	0.00132802
Acetobacter okinawensis_A	1	0.00132802
Acetobacter syzygii	1	0.00132802
Acetobacter ghanensis	1	0.00132802
Acetobacter peroxydans	1	0.00132802
Acetobacter oryzifermentans	1	0.00132802
Acetobacter ascendens	1	0.00132802
Acetobacter pasteurianus	1	0.00132802
Acetobacter pasteurianus_B	1	0.00132802
Acetobacter pomorum	1	0.00132802
Acetobacter orientalis	1	0.00132802
Acetobacter sp002153485	1	0.00132802
Acetobacter tropicalis	1	0.00132802
Acetobacter senegalensis	1	0.00132802
Acetobacter indonesiensis	1	0.00132802
Acetobacter malorum	1	0.00132802
Acetobacter malorum_A	1	0.00132802
Acetobacter persici	1	0.00132802
Acetobacter orleanensis	1	0.00132802
Acetobacter sp002409645	1	0.00132802
Acetobacter nitrogenifigens	1	0.00132802
Komagataeibacter nataicola	1	0.00132802
Komagataeibacter medellinensis	1	0.00132802
Komagataeibacter intermedius	1	0.00132802
Komagataeibacter oboediens	1	0.00132802
Komagataeibacter maltaceti	1	0.00132802
Komagataeibacter entanii	1	0.00132802
Komagataeibacter hansenii	1	0.00132802
Komagataeibacter cocois	1	0.00132802
Commensalibacter intestini	1	0.00132802
Commensalibacter sp000527695	1	0.00132802
Commensalibacter sp003202795	1	0.00132802
VCDI01 sp005844085	1	0.00132802
Granulibacter bethesdensis	1	0.00132802
Granulibacter bethesdensis_B	1	0.00132802
Rhodovarius sp004005855	1	0.00132802
Roseomonas sp000245075	1	0.00132802
Roseomonas sp003696345	1	0.00132802
Inquilinus limosus_C	1	0.00132802
Inquilinus sp005938675	1	0.00132802
PALSA-926 sp003153235	1	0.00132802
51-20 sp900539605	1	0.00132802
PALSA-1104 sp003170275	1	0.00132802
FL481 sp006508105	1	0.00132802
SCUS01 sp004297725	1	0.00132802
Sandaracinus amylolyticus	1	0.00132802
RPRB01 sp003818285	1	0.00132802
SYOX01 sp005804885	1	0.00132802
GLO-12 sp003353845	1	0.00132802
Silvanigrella cienkowskii	1	0.00132802
Bdellovibrio sp002381805	1	0.00132802
Desulfatitalea tepidiphila	1	0.00132802
Desulfosarcina sp002352605	1	0.00132802
B30-G6 sp003647375	1	0.00132802
Desulfovibrio sp900540515	1	0.00132802
Desulfovibrio sp002159665	1	0.00132802
Bilophila wadsworthia	1	0.00132802
Syntrophorhabdus sp002067475	1	0.00132802
UBA4078 sp002419385	1	0.00132802
UBA4078 sp003314535	1	0.00132802
PALSA-1316 sp003153275	1	0.00132802
Edaphobacter sp002197545	1	0.00132802
Bog-105 sp003167495	1	0.00132802
Fen-181 sp003170135	1	0.00132802
SKRY01 sp003552765	1	0.00132802
Prevotellamassilia sp004556745	1	0.00132802
RC9 sp900317925	1	0.00132802
Alistipes sp900549305	1	0.00132802
PXAP01 sp007132365	1	0.00132802
PYGY01 sp003554665	1	0.00132802
SLSG01 sp007132865	1	0.00132802
SZUA-381 sp003247185	1	0.00132802
PALSA-967 sp003151745	1	0.00132802
SLLW01 sp007133875	1	0.00132802
Fibrobacter sp900143015	1	0.00132802
Fibrobacter sp002210295	1	0.00132802
Fibrobacter sp900142495	1	0.00132802
Fibrobacter sp900142475	1	0.00132802
Fibrobacter_A sp002797675	1	0.00132802
Fibrobacter_A intestinalis	1	0.00132802
Rubidus massiliensis	1	0.00132802
Pirellula staleyi	1	0.00132802
Fimbriiglobus ruber	1	0.00132802
Paludisphaera sp001898385	1	0.00132802
GWC2-45-44 sp001824555	1	0.00132802
Aliarcobacter cryaerophilus_A	1	0.00132802
Aliarcobacter sp003063295	1	0.00132802
Campylobacter_A concisus_O	1	0.00132802
Campylobacter_A concisus_I	1	0.00132802
Campylobacter_A concisus_S	1	0.00132802
Campylobacter_A concisus_C	1	0.00132802
Campylobacter_A showae_B	1	0.00132802
Helicobacter_A aurati	1	0.00132802
Helicobacter_D sp000765675	1	0.00132802
Thermovibrio guaymasensis	1	0.00132802
Treponema_C lecithinolyticum	1	0.00132802
Brachyspira sp002379365	1	0.00132802
Brachyspira sp005518285	1	0.00132802
Leptospira weilii	1	0.00132802
Leptospira santarosai	1	0.00132802
Leptospira noguchii	1	0.00132802
Leptospira stimsonii	1	0.00132802
Leptospira_A bouyouniensis	1	0.00132802
UBA3465 sp002717505	1	0.00132802
AWTP1-30 sp003963225	1	0.00132802
SCTJ01 sp004297805	1	0.00132802
B7-G4 sp003647675	1	0.00132802
T1SED10-24 sp003554185	1	0.00132802
Fervidobacterium sp003522805	1	0.00132802
B1SED10-245 sp003551325	1	0.00132802
An23 sp002159945	1	0.00132802
Enterococcus wangshanyuanii	1	0.00132802
Levilactobacillus brevis_A	1	0.00132802
Levilactobacillus sp003946045	1	0.00132802
Levilactobacillus sp003946345	1	0.00132802
Levilactobacillus sp003946395	1	0.00132802
Lentilactobacillus buchneri	1	0.00132802
Lentilactobacillus sunkii	1	0.00132802
Lentilactobacillus diolivorans	1	0.00132802
Lactiplantibacillus sp005405065	1	0.00132802
26KH-42 sp004358325	1	0.00132802
Lactobacillus sp002911475	1	0.00132802
Lactobacillus sp000760615	1	0.00132802
Lactobacillus sp003692965	1	0.00132802
Lactobacillus bombicola	1	0.00132802
Carnobacterium gallinarum	1	0.00132802
Carnobacterium maltaromaticum	1	0.00132802
Listeria innocua	1	0.00132802
Listeria_A grandensis	1	0.00132802
UBA6182 sp002422065	1	0.00132802
Edwardiiplasma sp002118325	1	0.00132802
B1SED10-225 sp003555335	1	0.00132802
Lysinibacillus sp002237755	1	0.00132802
Lysinibacillus pakistanensis	1	0.00132802
Lysinibacillus macroides	1	0.00132802
Lysinibacillus mangiferihumi	1	0.00132802
Viridibacillus sp002813185	1	0.00132802
Psychrobacillus sp006861825	1	0.00132802
Metaplanococcus flavidus	1	0.00132802
Domibacillus iocasae	1	0.00132802
Bacillus_N badius	1	0.00132802
Bacillus_AE acidicola	1	0.00132802
Bacillus_AZ zeae	1	0.00132802
Bacillus_X asahii	1	0.00132802
Bacillus_C megaterium	1	0.00132802
Bacillus_I filamentosus	1	0.00132802
Salibacterium qingdaonense	1	0.00132802
Salibacterium halotolerans	1	0.00132802
Bacillus_AP aidingensis	1	0.00132802
Fictibacillus_B phosphorivorans_B	1	0.00132802
Halobacillus litoralis	1	0.00132802
Salimicrobium flavidum	1	0.00132802
Brevibacillus reuszeri	1	0.00132802
Brevibacillus reuszeri_A	1	0.00132802
Brevibacillus centrosporus	1	0.00132802
Paenibacillus_C algorifonticola	1	0.00132802
Paenibacillus_G sp001399685	1	0.00132802
Paenibacillus_G mucilaginosus	1	0.00132802
Paenibacillus_AB ginsengarvi	1	0.00132802
Alicyclobacillus sendaiensis	1	0.00132802
Alicyclobacillus_H macrosporangiidus	1	0.00132802
Leptotrichia_A sp000469505	1	0.00132802
Leptotrichia_A goodfellowii	1	0.00132802
Sebaldella termitidis	1	0.00132802
B1SED10-74M sp003558195	1	0.00132802
Acutalibacter sp900548545	1	0.00132802
CAG-180 sp004556705	1	0.00132802
UBA946 sp002293295	1	0.00132802
Faecalibacterium prausnitzii_A	1	0.00132802
Faecalibacterium prausnitzii_J	1	0.00132802
Faecalibacterium prausnitzii_E	1	0.00132802
Ethanoligenens sp003518885	1	0.00132802
CAG-83 sp003487665	1	0.00132802
Flavonifractor sp002159455	1	0.00132802
Flavonifractor plautii	1	0.00132802
Marseille-P3106 sp900543935	1	0.00132802
Lawsonibacter sp900553135	1	0.00132802
Lawsonibacter sp900066825	1	0.00132802
CAG-110 sp900316335	1	0.00132802
UBA4821 sp002402315	1	0.00132802
Eubacterium_J plexicaudatum	1	0.00132802
CAG-95 sp002490775	1	0.00132802
CAG-95 sp003612395	1	0.00132802
Acetatifactor muris	1	0.00132802
Hungatella sp002365025	1	0.00132802
Hungatella sp002367105	1	0.00132802
Hungatella sp001312405	1	0.00132802
Hungatella sp002429965	1	0.00132802
Hungatella sp007115105	1	0.00132802
UBA9502 sp003611875	1	0.00132802
UBA9502 sp003669055	1	0.00132802
Lachnoclostridium_A sp002160755	1	0.00132802
Enterocloster clostridioformis_A	1	0.00132802
Enterocloster sp900543885	1	0.00132802
Enterocloster sp900555905	1	0.00132802
CAG-81 sp900066535	1	0.00132802
CAG-81 sp000435795	1	0.00132802
UBA1201_A sp002395865	1	0.00132802
RUG760 sp900322165	1	0.00132802
Alkaliphilus_A metalliredigens	1	0.00132802
Andreesenia angusta	1	0.00132802
Sedimentibacter sp003457065	1	0.00132802
Clostridium_J ihumii	1	0.00132802
JN-1 sp003718715	1	0.00132802
Clostridium sp002760435	1	0.00132802
Clostridium puniceum	1	0.00132802
Clostridium_Z hydrogeniformans	1	0.00132802
GCA-900199385 sp900199385	1	0.00132802
GCA-900199385 sp900322155	1	0.00132802
GCA-900199385 sp900315675	1	0.00132802
GCA-900199385 sp900176495	1	0.00132802
GCA-900199385 sp900315315	1	0.00132802
GCA-900199385 sp900320755	1	0.00132802
GCA-900199385 sp900318145	1	0.00132802
RUG740 sp900316415	1	0.00132802
SFFS01 sp004557805	1	0.00132802
Halanaerobium saccharolyticum_C	1	0.00132802
T1SED10-84 sp003554225	1	0.00132802
T1SED10-99 sp003553225	1	0.00132802
Orenia marismortui	1	0.00132802
Megasphaera sp900540735	1	0.00132802
Megasphaera stantonii	1	0.00132802
Megasphaera cerevisiae	1	0.00132802
Dialister sp900541605	1	0.00132802
Dialister sp000434475	1	0.00132802
Dialister sp002297935	1	0.00132802
UBA1822 sp900545365	1	0.00132802
Phascolarctobacterium_A sp900541915	1	0.00132802
Succiniclasticum sp900314855	1	0.00132802
Acidaminococcus provencensis	1	0.00132802
Selenomonas sputigena	1	0.00132802
Anaerovibrio lipolyticus	1	0.00132802
Megamonas hypermegale_A	1	0.00132802
Megamonas sp900554895	1	0.00132802
Megamonas funiformis	1	0.00132802
Sporomusa_C ovata	1	0.00132802
Anaerosporomusa sp900542835	1	0.00132802
Desulfosporosinus fructosivorans	1	0.00132802
CFX5 sp003577005	1	0.00132802
UBA2232 sp002348045	1	0.00132802
Nostoc_B piscinale	1	0.00132802
Aulosira sp002368195	1	0.00132802
Nostoc linckia	1	0.00132802
Scytonema hofmannii	1	0.00132802
Geminocystis sp001548115	1	0.00132802
Leptolyngbya boryana	1	0.00132802
PCC-7375 sp000316115	1	0.00132802
Pseudanabaena sp001402795	1	0.00132802
Gloeobacter kilaueensis	1	0.00132802
Zag1 sp900551675	1	0.00132802
Vampirovibrio chlorellavorus_A	1	0.00132802
GCA-2770975 sp002783405	1	0.00132802
Termititenax aidoneus	1	0.00132802

## Sheet: DUF4148 (PF13663)
phylum name	number of genome hits	proportion of all hits	number of genomes in clade
Proteobacteria	732	0.986523	9474
Bacteroidota	1	0.00134771	3781
Firmicutes	5	0.00673854	2737
Actinobacteriota	3	0.00404313	4261
Eremiobacterota	1	0.00134771	34
class name	number of genome hits	proportion of all hits	number of genomes in clade
Gammaproteobacteria	731	0.985175	5779
Alphaproteobacteria	1	0.00134771	3659
Bacteroidia	1	0.00134771	3524
Bacilli	5	0.00673854	2702
Actinomycetia	3	0.00404313	3491
Eremiobacteria	1	0.00134771	29
order name	number of genome hits	proportion of all hits	number of genomes in clade
Pseudomonadales	8	0.0107817	1503
Xanthomonadales	1	0.00134771	360
UBA5335	1	0.00134771	6
Burkholderiales	721	0.971698	1620
Rhizobiales	1	0.00134771	1181
Flavobacteriales	1	0.00134771	1304
Erysipelotrichales	4	0.00539084	108
Mycoplasmatales	1	0.00134771	172
Mycobacteriales	2	0.00269542	1128
Propionibacteriales	1	0.00134771	213
UBP12	1	0.00134771	28
family name	number of genome hits	proportion of all hits	number of genomes in clade
Pseudomonadaceae	5	0.00673854	597
Marinomonadaceae	1	0.00134771	30
Saccharospirillaceae_A	1	0.00134771	20
Oleiphilaceae	1	0.00134771	84
Xanthomonadaceae	1	0.00134771	233
UBA5335	1	0.00134771
Burkholderiaceae	701	0.944744	1096
Rhodocyclaceae	18	0.0242588	114
Nitrosomonadaceae	1	0.00134771	58
Palsa-1005	1	0.00134771	11
Xanthobacteraceae	1	0.00134771	201
Weeksellaceae	1	0.00134771	210
Erysipelotrichaceae	4	0.00539084	78
Mycoplasmataceae	1	0.00134771	50
Geodermatophilaceae	2	0.00269542	67
Actinopolymorphaceae	1	0.00134771	4
SCRA01	1	0.00134771	3
genus name	number of genome hits	proportion of all hits	number of genomes in clade
Pseudomonas_E	4	0.00539084	476
Pseudomonas_A	1	0.00134771	40
Marinomonas	1	0.00134771
Oleibacter	1	0.00134771	6
Marinobacter	1	0.00134771	62
Stenotrophomonas	1	0.00134771	69
Macondimonas	1	0.00134771	3
Paraburkholderia	89	0.119946	89
Trinickia	10	0.0134771	10
Caballeronia	39	0.0525606	40
Burkholderia	53	0.0714286	53
Mycetohabitans	3	0.00404313	3
DHC34	1	0.00134771
Robbsia	2	0.00269542	2
Pandoraea	16	0.0215633	17
Cupriavidus	22	0.0296496	37
Ralstonia	2	0.00269542	15
AKCV01	1	0.00134771
Pseudoduganella	16	0.0215633	17
Duganella	7	0.00943396	13
Rugamonas	1	0.00134771
Janthinobacterium	23	0.0309973	23
Massilia	1	0.00134771	35
AVCC01	1	0.00134771
Herbaspirillum	19	0.0256065	19
Collimonas	10	0.0134771	11
Glaciimonas	1	0.00134771
Herminiimonas	10	0.0134771	10
Noviherbaspirillum	9	0.0121294	9
Undibacterium	2	0.00269542	4
Rhodoferax	18	0.0242588	30
Hylemonella	6	0.00808625	10
Pseudorhodoferax	4	0.00539084	4
Albidiferax	3	0.00404313	3
Polaromonas	14	0.0188679	20
C04	2	0.00269542	4
Variovorax	17	0.0229111	45
Pseudacidovorax	1	0.00134771	3
Xenophilus	1	0.00134771
ALPHA2B	2	0.00269542	2
Ramlibacter	7	0.00943396	12
Curvibacter	3	0.00404313	3
BIGb0124	1	0.00134771
Limnohabitans	10	0.0134771	33
SCMQ01	1	0.00134771
Acidovorax_D	16	0.0215633	25
Acidovorax_B	5	0.00673854	6
Acidovorax_A	13	0.0175202	13
Giesbergeria	2	0.00269542	9
Comamonas	18	0.0242588	18
UBA2121	1	0.00134771
UBA6560	1	0.00134771	2
SC2-9	1	0.00134771
Oryzisolibacter	1	0.00134771
Melaminivora	1	0.00134771
Comamonas_C	4	0.00539084	4
Alicycliphilus	1	0.00134771
Diaphorobacter	1	0.00134771
Acidovorax_C	1	0.00134771	2
Extensimonas	2	0.00269542	2
Ottowia	1	0.00134771	7
Lampropedia	2	0.00269542	8
Tibeticola	1	0.00134771
Hydrogenophaga	20	0.0269542	22
Malikia	2	0.00269542	2
BK-30	1	0.00134771
Tepidimonas	1	0.00134771	3
Pelomonas	10	0.0134771	10
Paucibacter_A	4	0.00539084	6
Kinneretia	1	0.00134771
Mitsuaria	6	0.00808625	6
Roseateles_A	1	0.00134771
Roseateles	3	0.00404313	3
Paucibacter	1	0.00134771
Rhizobacter	12	0.0161725	15
Piscinibacter	2	0.00269542	2
Ideonella_A	1	0.00134771
Rubrivivax	5	0.00673854	10
JOSHI-001	2	0.00269542	4
Vitreoscilla_A	1	0.00134771	4
Aquincola	1	0.00134771
Azohydromonas	2	0.00269542	2
VBDL01	1	0.00134771
Aquabacterium	10	0.0134771	13
Sphaerotilus	1	0.00134771
Methylibium	2	0.00269542	2
Rivibacter	1	0.00134771
C1-9	1	0.00134771
Schlegelella	2	0.00269542	2
Zhizhongheella	1	0.00134771
Derxia	2	0.00269542	2
BOG-994	1	0.00134771
Achromobacter	32	0.0431267	32
Bordetella_A	4	0.00539084	4
Bordetella	9	0.0121294	9
Bordetella_B	3	0.00404313	4
Bordetella_C	11	0.0148248	11
Orrella	1	0.00134771
Pigmentiphaga	6	0.00808625	6
QETA01	1	0.00134771
Kerstersia	1	0.00134771
Candidimonas_A	10	0.0134771	12
Pusillimonas	2	0.00269542	2
Eoetvoesia	1	0.00134771	2
Paralcaligenes	1	0.00134771	2
Candidimonas	1	0.00134771
SCQX01	1	0.00134771
Alcaligenes	5	0.00673854	5
Paenalcaligenes	1	0.00134771	2
Castellaniella	3	0.00404313	4
Advenella	1	0.00134771	7
Oligella	1	0.00134771	2
SCN-69-89	4	0.00539084	5
AAP99	1	0.00134771
GJ-E10	2	0.00269542	3
VBCK01	1	0.00134771
Thauera	12	0.0161725	16
Azoarcus	1	0.00134771	3
Azoarcus_A	2	0.00269542	5
UBA5533	1	0.00134771
Accumulibacter	2	0.00269542	11
Nitrosomonas	1	0.00134771	34
REAM01	1	0.00134771	2
Bradyrhizobium	1	0.00134771	112
Chryseobacterium	1	0.00134771	119
UBA636	2	0.00269542	6
Faecalitalea	1	0.00134771
Ileibacterium	1	0.00134771
Spiroplasma_A	1	0.00134771	13
Klenkia	2	0.00269542	6
Actinopolymorpha	1	0.00134771	3
SCRA01	1	0.00134771
species name	number of genome hits	proportion of all hits	number of genomes in clade
Pseudomonas_E lactis	1	0.00134771
Pseudomonas_E sp002438125	1	0.00134771
Pseudomonas_E sp001320525	1	0.00134771
Pseudomonas_E indoloxydans	1	0.00134771
Pseudomonas_A kunmingensis	1	0.00134771
Marinomonas aquimarina	1	0.00134771
Oleibacter sp002724925	1	0.00134771
Marinobacter fuscus	1	0.00134771
Stenotrophomonas lactitubi	1	0.00134771
Macondimonas sp002862965	1	0.00134771
Paraburkholderia xenovorans	1	0.00134771
Paraburkholderia sp000178415	1	0.00134771
Paraburkholderia aromaticivorans	1	0.00134771
Paraburkholderia sp900104795	1	0.00134771
Paraburkholderia phytofirmans	1	0.00134771
Paraburkholderia sp003002025	1	0.00134771
Paraburkholderia sp004339745	1	0.00134771
Paraburkholderia sp000745015	1	0.00134771
Paraburkholderia bryophila	1	0.00134771
Paraburkholderia sp002973525	1	0.00134771
Paraburkholderia ginsengiterrae	1	0.00134771
Paraburkholderia fungorum	1	0.00134771
Paraburkholderia fungorum_B	1	0.00134771
Paraburkholderia sp900142905	1	0.00134771
Paraburkholderia aspalathi	1	0.00134771
Paraburkholderia sp900230185	1	0.00134771
Paraburkholderia sp003610295	1	0.00134771
Paraburkholderia sp001634365	1	0.00134771
Paraburkholderia caffeinilytica	1	0.00134771
Paraburkholderia sp003353175	1	0.00134771
Paraburkholderia ginsengisoli	1	0.00134771
Paraburkholderia sp003634845	1	0.00134771
Paraburkholderia fungorum_A	1	0.00134771
Paraburkholderia sp000148685	1	0.00134771
Paraburkholderia sp000472545	1	0.00134771
Paraburkholderia sp000472445	1	0.00134771
Paraburkholderia phenoliruptrix	1	0.00134771
Paraburkholderia graminis	1	0.00134771
Paraburkholderia caledonica	1	0.00134771
Paraburkholderia kirstenboschensis	1	0.00134771
Paraburkholderia dilworthii	1	0.00134771
Paraburkholderia rhynchosiae	1	0.00134771
Paraburkholderia terricola	1	0.00134771
Paraburkholderia sprentiae	1	0.00134771
Paraburkholderia tuberum	1	0.00134771
Paraburkholderia sp000092885	1	0.00134771
Paraburkholderia sp004197395	1	0.00134771
Paraburkholderia sp000173575	1	0.00134771
Paraburkholderia monticola	1	0.00134771
Paraburkholderia sp001931485	1	0.00134771
Paraburkholderia susongensis	1	0.00134771
Paraburkholderia ribeironis	1	0.00134771
Paraburkholderia sp005503145	1	0.00134771
Paraburkholderia phenazinium	1	0.00134771
Paraburkholderia phenazinium_A	1	0.00134771
Paraburkholderia phenazinium_C	1	0.00134771
Paraburkholderia phenazinium_B	1	0.00134771
Paraburkholderia sp003429005	1	0.00134771
Paraburkholderia sp004361815	1	0.00134771
Paraburkholderia sartisoli	1	0.00134771
Paraburkholderia acidophila	1	0.00134771
Paraburkholderia megapolitana	1	0.00134771
Paraburkholderia sp004359985	1	0.00134771
Paraburkholderia terrae	1	0.00134771
Paraburkholderia hospita	1	0.00134771
Paraburkholderia caribensis	1	0.00134771
Paraburkholderia sp003121405	1	0.00134771
Paraburkholderia sp001319865	1	0.00134771
Paraburkholderia phymatum	1	0.00134771
Paraburkholderia sp000519245	1	0.00134771
Paraburkholderia piptadeniae	1	0.00134771
Paraburkholderia diazotrophica	1	0.00134771
Paraburkholderia sp001922345	1	0.00134771
Paraburkholderia rhizosphaerae	1	0.00134771
Paraburkholderia nodosa_A	1	0.00134771
Paraburkholderia sp004353905	1	0.00134771
Paraburkholderia nodosa	1	0.00134771
Paraburkholderia heleia	1	0.00134771
Paraburkholderia silvatlantica	1	0.00134771
Paraburkholderia unamae	1	0.00134771
Paraburkholderia mimosarum	1	0.00134771
Paraburkholderia sp900096975	1	0.00134771
Paraburkholderia oxyphila	1	0.00134771
Paraburkholderia sp004353915	1	0.00134771
Paraburkholderia sacchari	1	0.00134771
Paraburkholderia sp003286395	1	0.00134771
Paraburkholderia bannensis	1	0.00134771
Paraburkholderia eburnea	1	0.00134771
Paraburkholderia tropica	1	0.00134771
Paraburkholderia acidipaludis	1	0.00134771
Paraburkholderia ferrariae	1	0.00134771
Paraburkholderia sp003837865	1	0.00134771
Paraburkholderia sp004298475	1	0.00134771
Paraburkholderia sp003253405	1	0.00134771
Paraburkholderia caballeronis	1	0.00134771
Paraburkholderia sp002870125	1	0.00134771
Paraburkholderia kururiensis_A	1	0.00134771
Paraburkholderia kururiensis	1	0.00134771
Paraburkholderia phosphatilytica	1	0.00134771
Trinickia dabaoshanensis	1	0.00134771
Trinickia sp003390925	1	0.00134771
Trinickia sp003367175	1	0.00134771
Trinickia soli	1	0.00134771
Trinickia sp004322045	1	0.00134771
Trinickia caryophylli	1	0.00134771
Trinickia symbiotica	1	0.00134771
Trinickia sp003628145	1	0.00134771
Trinickia sp005144415	1	0.00134771
Trinickia sp005280735	1	0.00134771
Caballeronia jiangsuensis	1	0.00134771
Caballeronia megalochromosomata	1	0.00134771
Caballeronia turbans	1	0.00134771
Caballeronia novacaledonica	1	0.00134771
Caballeronia pedi	1	0.00134771
Caballeronia zhejiangensis	1	0.00134771
Caballeronia fortuita	1	0.00134771
Caballeronia temeraria	1	0.00134771
Caballeronia glebae	1	0.00134771
Caballeronia hypogeia	1	0.00134771
Caballeronia arvi	1	0.00134771
Caballeronia catudaia	1	0.00134771
Caballeronia cordobensis	1	0.00134771
Caballeronia calidae	1	0.00134771
Caballeronia schumannianae_A	1	0.00134771
Caballeronia insecticola	1	0.00134771
Caballeronia peredens	1	0.00134771
Caballeronia kirkii_B	1	0.00134771
Caballeronia ptereochthonis	1	0.00134771
Caballeronia calva	1	0.00134771
Caballeronia verschuerenii	1	0.00134771
Caballeronia pumila	1	0.00134771
Caballeronia humilis	1	0.00134771
Caballeronia grimmiae	1	0.00134771
Caballeronia concitans	1	0.00134771
Caballeronia sordidicola_A	1	0.00134771
Caballeronia sordidicola_C	1	0.00134771
Caballeronia crenata	1	0.00134771
Caballeronia udeis	1	0.00134771
Caballeronia mineralivorans	1	0.00134771
Caballeronia sp001424345	1	0.00134771
Caballeronia sp001557535	1	0.00134771
Caballeronia sordidicola_B	1	0.00134771
Caballeronia humi	1	0.00134771
Caballeronia terrestris	1	0.00134771
Caballeronia choica	1	0.00134771
Caballeronia telluris	1	0.00134771
Caballeronia arationis	1	0.00134771
Caballeronia glathei	1	0.00134771
Burkholderia sp002223185	1	0.00134771
Burkholderia cenocepacia_B	1	0.00134771
Burkholderia cenocepacia	1	0.00134771
Burkholderia sp001522585	1	0.00134771
Burkholderia anthina	1	0.00134771
Burkholderia cepacia_A	1	0.00134771
Burkholderia sp003853705	1	0.00134771
Burkholderia seminalis	1	0.00134771
Burkholderia lata	1	0.00134771
Burkholderia cepacia_E	1	0.00134771
Burkholderia contaminans	1	0.00134771
Burkholderia puraquae	1	0.00134771
Burkholderia cepacia	1	0.00134771
Burkholderia cepacia_F	1	0.00134771
Burkholderia metallica	1	0.00134771
Burkholderia pyrrocinia	1	0.00134771
Burkholderia cepacia_C	1	0.00134771
Burkholderia stabilis	1	0.00134771
Burkholderia catarinensis	1	0.00134771
Burkholderia pyrrocinia_B	1	0.00134771
Burkholderia paludis	1	0.00134771
Burkholderia cepacia_D	1	0.00134771
Burkholderia sp002563755	1	0.00134771
Burkholderia sp000949135	1	0.00134771
Burkholderia sp003853415	1	0.00134771
Burkholderia sp003853645	1	0.00134771
Burkholderia diffusa	1	0.00134771
Burkholderia territorii	1	0.00134771
Burkholderia sp001524645	1	0.00134771
Burkholderia ambifaria_A	1	0.00134771
Burkholderia sp003635165	1	0.00134771
Burkholderia ambifaria	1	0.00134771
Burkholderia vietnamiensis	1	0.00134771
Burkholderia latens	1	0.00134771
Burkholderia dolosa	1	0.00134771
Burkholderia multivorans	1	0.00134771
Burkholderia pseudomultivorans	1	0.00134771
Burkholderia stagnalis	1	0.00134771
Burkholderia sp004343775	1	0.00134771
Burkholderia sp003854275	1	0.00134771
Burkholderia ubonensis	1	0.00134771
Burkholderia mesoacidophila	1	0.00134771
Burkholderia sp000687455	1	0.00134771
Burkholderia thailandensis	1	0.00134771
Burkholderia humptydooensis	1	0.00134771
Burkholderia mallei	1	0.00134771
Burkholderia sp001524625	1	0.00134771
Burkholderia oklahomensis	1	0.00134771
Burkholderia sp001522865	1	0.00134771
Burkholderia singularis	1	0.00134771
Burkholderia glumae	1	0.00134771
Burkholderia plantarii	1	0.00134771
Burkholderia gladioli	1	0.00134771
Mycetohabitans endofungorum	1	0.00134771
Mycetohabitans sp900155955	1	0.00134771
Mycetohabitans rhizoxinica	1	0.00134771
DHC34 sp003628125	1	0.00134771
Robbsia andropogonis	1	0.00134771
Robbsia sp900095735	1	0.00134771
Pandoraea sputorum	1	0.00134771
Pandoraea oxalativorans	1	0.00134771
Pandoraea sp001721285	1	0.00134771
Pandoraea vervacti	1	0.00134771
Pandoraea faecigallinarum	1	0.00134771
Pandoraea pnomenusa	1	0.00134771
Pandoraea fibrosis	1	0.00134771
Pandoraea apista	1	0.00134771
Pandoraea sp000389825	1	0.00134771
Pandoraea sp000282835	1	0.00134771
Pandoraea pulmonicola	1	0.00134771
Pandoraea sp002216225	1	0.00134771
Pandoraea norimbergensis	1	0.00134771
Pandoraea sp002179965	1	0.00134771
Pandoraea thiooxydans	1	0.00134771
Pandoraea sp004297875	1	0.00134771
Cupriavidus nantongensis	1	0.00134771
Cupriavidus sp002011925	1	0.00134771
Cupriavidus oxalaticus_A	1	0.00134771
Cupriavidus sp003402535	1	0.00134771
Cupriavidus pickettii_A	1	0.00134771
Cupriavidus necator_A	1	0.00134771
Cupriavidus sp000812465	1	0.00134771
Cupriavidus sp001652915	1	0.00134771
Cupriavidus pauculus_B	1	0.00134771
Cupriavidus sp900104095	1	0.00134771
Cupriavidus pauculus_C	1	0.00134771
Cupriavidus sp004217045	1	0.00134771
Cupriavidus sp005503625	1	0.00134771
Cupriavidus metallidurans	1	0.00134771
Cupriavidus sp000292345	1	0.00134771
Cupriavidus sp900101625	1	0.00134771
Cupriavidus sp900115455	1	0.00134771
Cupriavidus plantarum	1	0.00134771
Cupriavidus basilensis_D	1	0.00134771
Cupriavidus basilensis_A	1	0.00134771
Cupriavidus sp000955785	1	0.00134771
Cupriavidus basilensis_B	1	0.00134771
Ralstonia sp001078575	1	0.00134771
Ralstonia solanacearum_A	1	0.00134771
AKCV01 sp000272025	1	0.00134771
Pseudoduganella lutea	1	0.00134771
Pseudoduganella umbonata	1	0.00134771
Pseudoduganella albidiflava	1	0.00134771
Pseudoduganella sp002454505	1	0.00134771
Pseudoduganella armeniaca	1	0.00134771
Pseudoduganella sp003293715	1	0.00134771
Pseudoduganella plicata	1	0.00134771
Pseudoduganella sp001425005	1	0.00134771
Pseudoduganella sp900113115	1	0.00134771
Pseudoduganella sp001427305	1	0.00134771
Pseudoduganella sp004217275	1	0.00134771
Pseudoduganella violaceinigra	1	0.00134771
Pseudoduganella sp001425045	1	0.00134771
Pseudoduganella sp001425265	1	0.00134771
Pseudoduganella sp003053665	1	0.00134771
Pseudoduganella namucuonensis	1	0.00134771
Duganella sp003217375	1	0.00134771
Duganella sp900100205	1	0.00134771
Duganella sp900109645	1	0.00134771
Duganella sacchari	1	0.00134771
Duganella sp004614165	1	0.00134771
Duganella zoogloeoides	1	0.00134771
Duganella sp900110275	1	0.00134771
Rugamonas rubra	1	0.00134771
Janthinobacterium svalbardensis	1	0.00134771
Janthinobacterium sp002869965	1	0.00134771
Janthinobacterium sp002813325	1	0.00134771
Janthinobacterium lividum_D	1	0.00134771
Janthinobacterium sp002846335	1	0.00134771
Janthinobacterium sp000745325	1	0.00134771
Janthinobacterium sp002735705	1	0.00134771
Janthinobacterium lividum	1	0.00134771
Janthinobacterium sp002002885	1	0.00134771
Janthinobacterium lividum_C	1	0.00134771
Janthinobacterium sp002797895	1	0.00134771
Janthinobacterium sp001758725	1	0.00134771
Janthinobacterium sp002127655	1	0.00134771
Janthinobacterium sp002127585	1	0.00134771
Janthinobacterium sp900156175	1	0.00134771
Janthinobacterium sp001865675	1	0.00134771
Janthinobacterium sp900112025	1	0.00134771
Janthinobacterium sp002878455	1	0.00134771
Janthinobacterium sp001677885	1	0.00134771
Janthinobacterium sp002250505	1	0.00134771
Janthinobacterium agaricidamnosum	1	0.00134771
Janthinobacterium sp000344615	1	0.00134771
Janthinobacterium sp003133225	1	0.00134771
Massilia sp001412595	1	0.00134771
AVCC01 sp000622895	1	0.00134771
Herbaspirillum aquaticum	1	0.00134771
Herbaspirillum huttiense	1	0.00134771
Herbaspirillum sp000261365	1	0.00134771
Herbaspirillum rubrisubalbicans	1	0.00134771
Herbaspirillum seropedicae	1	0.00134771
Herbaspirillum frisingense	1	0.00134771
Herbaspirillum robiniae	1	0.00134771
Herbaspirillum chlorophenolicum	1	0.00134771
Herbaspirillum sp006715495	1	0.00134771
Herbaspirillum sp000282575	1	0.00134771
Herbaspirillum lusitanum	1	0.00134771
Herbaspirillum sp004563925	1	0.00134771
Herbaspirillum hiltneri	1	0.00134771
Herbaspirillum rhizosphaerae	1	0.00134771
Herbaspirillum sp002257565	1	0.00134771
Herbaspirillum sp000282135	1	0.00134771
Herbaspirillum sp000577615	1	0.00134771
Herbaspirillum autotrophicum	1	0.00134771
Herbaspirillum sp004134995	1	0.00134771
Collimonas fungivorans_A	1	0.00134771
Collimonas fungivorans	1	0.00134771
Collimonas sp900112135	1	0.00134771
Collimonas sp900111995	1	0.00134771
Collimonas sp900113705	1	0.00134771
Collimonas sp900107095	1	0.00134771
Collimonas pratensis	1	0.00134771
Collimonas sp002564105	1	0.00134771
Collimonas arenae_A	1	0.00134771
Collimonas arenae	1	0.00134771
Glaciimonas sp003056055	1	0.00134771
Herminiimonas arsenicoxydans	1	0.00134771
Herminiimonas sp002384815	1	0.00134771
Herminiimonas sp001464355	1	0.00134771
Herminiimonas fonticola	1	0.00134771
Herminiimonas arsenitoxidans	1	0.00134771
Herminiimonas sp000013625	1	0.00134771
Herminiimonas sp003852535	1	0.00134771
Herminiimonas sp002415335	1	0.00134771
Herminiimonas sp003132085	1	0.00134771
Herminiimonas sp001770855	1	0.00134771
Noviherbaspirillum autotrophicum	1	0.00134771
Noviherbaspirillum sp004804275	1	0.00134771
Noviherbaspirillum denitrificans	1	0.00134771
Noviherbaspirillum sp001428545	1	0.00134771
Noviherbaspirillum sp003591035	1	0.00134771
Noviherbaspirillum sp004570315	1	0.00134771
Noviherbaspirillum massiliense	1	0.00134771
Noviherbaspirillum humi	1	0.00134771
Noviherbaspirillum sp003590875	1	0.00134771
Undibacterium parvum	1	0.00134771
Undibacterium pigrum	1	0.00134771
Rhodoferax sp002789915	1	0.00134771
Rhodoferax sp001871515	1	0.00134771
Rhodoferax fermentans	1	0.00134771
Rhodoferax sp002784245	1	0.00134771
Rhodoferax ferrireducens	1	0.00134771
Rhodoferax sp007280205	1	0.00134771
Rhodoferax sp002413825	1	0.00134771
Rhodoferax sp003347515	1	0.00134771
Rhodoferax sp002943465	1	0.00134771
Rhodoferax sp001795455	1	0.00134771
Rhodoferax sp002251855	1	0.00134771
Rhodoferax sp002163715	1	0.00134771
Rhodoferax sp005876985	1	0.00134771
Rhodoferax sp002390825	1	0.00134771
Rhodoferax saidenbachensis	1	0.00134771
Rhodoferax sp002256115	1	0.00134771
Rhodoferax sp001770935	1	0.00134771
Rhodoferax sp003415675	1	0.00134771
Hylemonella gracilis_A	1	0.00134771
Hylemonella gracilis_B	1	0.00134771
Hylemonella sp003500955	1	0.00134771
Hylemonella delicatus	1	0.00134771
Hylemonella sp002633085	1	0.00134771
Hylemonella sp001797315	1	0.00134771
Pseudorhodoferax sp001422365	1	0.00134771
Pseudorhodoferax soli	1	0.00134771
Pseudorhodoferax sp001422445	1	0.00134771
Pseudorhodoferax sp001422405	1	0.00134771
Albidiferax sp003097105	1	0.00134771
Albidiferax sp900104385	1	0.00134771
Albidiferax koreense	1	0.00134771
Polaromonas sp000751355	1	0.00134771
Polaromonas sp900112285	1	0.00134771
Polaromonas sp000688115	1	0.00134771
Polaromonas sp001770785	1	0.00134771
Polaromonas sp002381615	1	0.00134771
Polaromonas sp002413395	1	0.00134771
Polaromonas sp000013865	1	0.00134771
Polaromonas sp000282655	1	0.00134771
Polaromonas sp900103405	1	0.00134771
Polaromonas sp003711205	1	0.00134771
Polaromonas sp900116715	1	0.00134771
Polaromonas sp002379095	1	0.00134771
Polaromonas sp002278925	1	0.00134771
Polaromonas sp002001015	1	0.00134771
C04 sp004322085	1	0.00134771
C04 sp004323695	1	0.00134771
Variovorax guangxiensis	1	0.00134771
Variovorax gossypii	1	0.00134771
Variovorax sp003952185	1	0.00134771
Variovorax sp900106655	1	0.00134771
Variovorax sp003096925	1	0.00134771
Variovorax paradoxus_F	1	0.00134771
Variovorax sp900115685	1	0.00134771
Variovorax paradoxus_C	1	0.00134771
Variovorax sp003852515	1	0.00134771
Variovorax sp900100965	1	0.00134771
Variovorax paradoxus_E	1	0.00134771
Variovorax sp900115375	1	0.00134771
Variovorax sp001541225	1	0.00134771
Variovorax sp002157355	1	0.00134771
Variovorax sp900090195	1	0.00134771
Variovorax sp900107745	1	0.00134771
Variovorax sp000620225	1	0.00134771
Pseudacidovorax intermedius_A	1	0.00134771
Xenophilus azovorans	1	0.00134771
ALPHA2B sp003671765	1	0.00134771
ALPHA2B sp005503065	1	0.00134771
Ramlibacter sp001424545	1	0.00134771
Ramlibacter henchirensis	1	0.00134771
Ramlibacter sp000426125	1	0.00134771
Ramlibacter rhizophilus	1	0.00134771
Ramlibacter sp003797765	1	0.00134771
Ramlibacter tataouinensis_B	1	0.00134771
Ramlibacter sp004144865	1	0.00134771
Curvibacter lanceolatus	1	0.00134771
Curvibacter gracilis	1	0.00134771
Curvibacter sp003987795	1	0.00134771
BIGb0124 sp003752175	1	0.00134771
Limnohabitans sp003063355	1	0.00134771
Limnohabitans sp003063665	1	0.00134771
Limnohabitans parvus	1	0.00134771
Limnohabitans sp003063505	1	0.00134771
Limnohabitans sp003063435	1	0.00134771
Limnohabitans sp001269385	1	0.00134771
Limnohabitans planktonicus	1	0.00134771
Limnohabitans sp003063315	1	0.00134771
Limnohabitans sp002255935	1	0.00134771
Limnohabitans sp003063335	1	0.00134771
SCMQ01 sp005503335	1	0.00134771
Acidovorax_D sp001633105	1	0.00134771
Acidovorax_D sp003852545	1	0.00134771
Acidovorax_D sp005405905	1	0.00134771
Acidovorax_D sp000302535	1	0.00134771
Acidovorax_D sp002754175	1	0.00134771
Acidovorax_D sp003058055	1	0.00134771
Acidovorax_D sp000238595	1	0.00134771
Acidovorax_D sp001714725	1	0.00134771
Acidovorax_D sp002797445	1	0.00134771
Acidovorax_D sp001411535	1	0.00134771
Acidovorax_D sp001424425	1	0.00134771
Acidovorax_D sp001428665	1	0.00134771
Acidovorax_D delafieldii_A	1	0.00134771
Acidovorax_D temperans	1	0.00134771
Acidovorax_D sp003663825	1	0.00134771
Acidovorax_D sp002754495	1	0.00134771
Acidovorax_B sp002176815	1	0.00134771
Acidovorax_B carolinensis	1	0.00134771
Acidovorax_B defluvii	1	0.00134771
Acidovorax_B soli	1	0.00134771
Acidovorax_B delafieldii_A	1	0.00134771
Acidovorax_A avenae	1	0.00134771
Acidovorax_A avenae_B	1	0.00134771
Acidovorax_A avenae_A	1	0.00134771
Acidovorax_A avenae_C	1	0.00134771
Acidovorax_A oryzae	1	0.00134771
Acidovorax_A cattleyae	1	0.00134771
Acidovorax_A citrulli	1	0.00134771
Acidovorax_A sp002397315	1	0.00134771
Acidovorax_A konjaci	1	0.00134771
Acidovorax_A anthurii	1	0.00134771
Acidovorax_A valerianellae	1	0.00134771
Acidovorax_A sp001424265	1	0.00134771
Acidovorax_A wautersii	1	0.00134771
Giesbergeria psychrophila	1	0.00134771
Giesbergeria sp003096555	1	0.00134771
Comamonas testosteroni	1	0.00134771
Comamonas thiooxydans	1	0.00134771
Comamonas testosteroni_C	1	0.00134771
Comamonas testosteroni_B	1	0.00134771
Comamonas sp002754475	1	0.00134771
Comamonas testosteroni_D	1	0.00134771
Comamonas sp900564145	1	0.00134771
Comamonas terrae	1	0.00134771
Comamonas tsuruhatensis	1	0.00134771
Comamonas acidovorans	1	0.00134771
Comamonas composti	1	0.00134771
Comamonas kerstersii	1	0.00134771
Comamonas sp002501455	1	0.00134771
Comamonas aquatica	1	0.00134771
Comamonas terrigena	1	0.00134771
Comamonas sp003105075	1	0.00134771
Comamonas sp004364775	1	0.00134771
Comamonas sp002472915	1	0.00134771
UBA2121 sp002331385	1	0.00134771
UBA6560 sp002434305	1	0.00134771
SC2-9 sp003008575	1	0.00134771
Oryzisolibacter propanilivorax	1	0.00134771
Melaminivora alkalimesophila	1	0.00134771
Comamonas_C badia	1	0.00134771
Comamonas_C sp001724135	1	0.00134771
Comamonas_C sp001725255	1	0.00134771
Comamonas_C sp002894305	1	0.00134771
Alicycliphilus denitrificans	1	0.00134771
Diaphorobacter nitroreducens	1	0.00134771
Acidovorax_C sp001725235	1	0.00134771
Extensimonas sp002421885	1	0.00134771
Extensimonas vulgaris	1	0.00134771
Ottowia sp001897615	1	0.00134771
Lampropedia sp004803635	1	0.00134771
Lampropedia puyangensis	1	0.00134771
Tibeticola sediminis	1	0.00134771
Hydrogenophaga palleronii	1	0.00134771
Hydrogenophaga sp005503365	1	0.00134771
Hydrogenophaga sp003599455	1	0.00134771
Hydrogenophaga sp002127265	1	0.00134771
Hydrogenophaga sp001713375	1	0.00134771
Hydrogenophaga sp003241965	1	0.00134771
Hydrogenophaga sp001428625	1	0.00134771
Hydrogenophaga sp002840835	1	0.00134771
Hydrogenophaga taeniospiralis	1	0.00134771
Hydrogenophaga sp001770905	1	0.00134771
Hydrogenophaga sp002842215	1	0.00134771
Hydrogenophaga sp003509765	1	0.00134771
Hydrogenophaga sp002001205	1	0.00134771
Hydrogenophaga crassostreae	1	0.00134771
Hydrogenophaga sp004795855	1	0.00134771
Hydrogenophaga flava	1	0.00134771
Hydrogenophaga pseudoflava	1	0.00134771
Hydrogenophaga intermedia	1	0.00134771
Hydrogenophaga sp001777155	1	0.00134771
Hydrogenophaga sp002127215	1	0.00134771
Malikia granosa	1	0.00134771
Malikia spinosa	1	0.00134771
BK-30 sp002837145	1	0.00134771
Tepidimonas fonticaldi	1	0.00134771
Pelomonas sp001425055	1	0.00134771
Pelomonas sp001425705	1	0.00134771
Pelomonas sp001425165	1	0.00134771
Pelomonas sp001426885	1	0.00134771
Pelomonas sp003550215	1	0.00134771
Pelomonas sp003963075	1	0.00134771
Pelomonas saccharophila	1	0.00134771
Pelomonas puraquae	1	0.00134771
Pelomonas sp003963005	1	0.00134771
Pelomonas depolymerans_A	1	0.00134771
Paucibacter_A sp001477625	1	0.00134771
Paucibacter_A sp003852425	1	0.00134771
Paucibacter_A sp005503085	1	0.00134771
Paucibacter_A sp001984095	1	0.00134771
Kinneretia asaccharophila	1	0.00134771
Mitsuaria sp002761755	1	0.00134771
Mitsuaria sp900113225	1	0.00134771
Mitsuaria chitosanitabida	1	0.00134771
Mitsuaria noduli	1	0.00134771
Mitsuaria sp004210455	1	0.00134771
Mitsuaria sp001653795	1	0.00134771
Roseateles_A aquatilis	1	0.00134771
Roseateles terrae	1	0.00134771
Roseateles depolymerans	1	0.00134771
Roseateles sp900109745	1	0.00134771
Paucibacter toxinivorans	1	0.00134771
Rhizobacter sp000799605	1	0.00134771
Rhizobacter sp000800095	1	0.00134771
Rhizobacter sp001425825	1	0.00134771
Rhizobacter sp900142965	1	0.00134771
Rhizobacter sp001425785	1	0.00134771
Rhizobacter gummiphilus	1	0.00134771
Rhizobacter sp000799305	1	0.00134771
Rhizobacter sp001425865	1	0.00134771
Rhizobacter sp001263235	1	0.00134771
Rhizobacter sp002255905	1	0.00134771
Rhizobacter sp003852895	1	0.00134771
Rhizobacter sp005882155	1	0.00134771
Piscinibacter caeni	1	0.00134771
Piscinibacter defluvii	1	0.00134771
Ideonella_A sakaiensis	1	0.00134771
Rubrivivax gelatinosus	1	0.00134771
Rubrivivax sp001725505	1	0.00134771
Rubrivivax sp001295865	1	0.00134771
Rubrivivax sp001464055	1	0.00134771
Rubrivivax sp004016515	1	0.00134771
JOSHI-001 sp005403045	1	0.00134771
JOSHI-001 sp000244995	1	0.00134771
Vitreoscilla_A sp004359425	1	0.00134771
Aquincola tertiaricarbonis	1	0.00134771
Azohydromonas australica	1	0.00134771
Azohydromonas lata	1	0.00134771
VBDL01 sp005884255	1	0.00134771
Aquabacterium sp003963115	1	0.00134771
Aquabacterium sp001770775	1	0.00134771
Aquabacterium parvum	1	0.00134771
Aquabacterium sp005502875	1	0.00134771
Aquabacterium sp001770725	1	0.00134771
Aquabacterium commune	1	0.00134771
Aquabacterium sp002339015	1	0.00134771
Aquabacterium sp003933735	1	0.00134771
Aquabacterium sp004310865	1	0.00134771
Aquabacterium sp004322345	1	0.00134771
Sphaerotilus natans	1	0.00134771
Methylibium petroleiphilum	1	0.00134771
Methylibium sp001425905	1	0.00134771
Rivibacter subsaxonicus	1	0.00134771
C1-9 sp006386545	1	0.00134771
Schlegelella brachyspora	1	0.00134771
Schlegelella thermodepolymerans	1	0.00134771
Zhizhongheella caldifontis	1	0.00134771
Derxia gummosa	1	0.00134771
Derxia lacustris	1	0.00134771
BOG-994 sp003136595	1	0.00134771
Achromobacter spanius_D	1	0.00134771
Achromobacter sp003454835	1	0.00134771
Achromobacter sp002331005	1	0.00134771
Achromobacter mucicolens	1	0.00134771
Achromobacter sp900156745	1	0.00134771
Achromobacter arsenitoxydans	1	0.00134771
Achromobacter sp001428845	1	0.00134771
Achromobacter piechaudii	1	0.00134771
Achromobacter spanius_B	1	0.00134771
Achromobacter spanius	1	0.00134771
Achromobacter spanius_C	1	0.00134771
Achromobacter sp001298955	1	0.00134771
Achromobacter marplatensis	1	0.00134771
Achromobacter sp002975275	1	0.00134771
Achromobacter xylosoxidans_B	1	0.00134771
Achromobacter xylosoxidans_C	1	0.00134771
Achromobacter bronchisepticus_A	1	0.00134771
Achromobacter aegrifaciens	1	0.00134771
Achromobacter insolitus	1	0.00134771
Achromobacter sp000757485	1	0.00134771
Achromobacter pulmonis	1	0.00134771
Achromobacter sp900496975	1	0.00134771
Achromobacter agilis	1	0.00134771
Achromobacter denitrificans	1	0.00134771
Achromobacter ruhlandii	1	0.00134771
Achromobacter dolens	1	0.00134771
Achromobacter xylosoxidans	1	0.00134771
Achromobacter sp001299435	1	0.00134771
Achromobacter insuavis	1	0.00134771
Achromobacter sp000633435	1	0.00134771
Achromobacter sp002902905	1	0.00134771
Achromobacter sp001270295	1	0.00134771
Bordetella_A petrii	1	0.00134771
Bordetella_A sp002261265	1	0.00134771
Bordetella_A sp002261345	1	0.00134771
Bordetella_A sp002261185	1	0.00134771
Bordetella holmesii	1	0.00134771
Bordetella sp002261355	1	0.00134771
Bordetella pseudohinzii	1	0.00134771
Bordetella hinzii	1	0.00134771
Bordetella avium	1	0.00134771
Bordetella trematum	1	0.00134771
Bordetella sp002261335	1	0.00134771
Bordetella sp002261475	1	0.00134771
Bordetella pertussis	1	0.00134771
Bordetella_B ansorpii_B	1	0.00134771
Bordetella_B ansorpii_A	1	0.00134771
Bordetella_B sp002119665	1	0.00134771
Bordetella_C sp001704295	1	0.00134771
Bordetella_C sp002261215	1	0.00134771
Bordetella_C sp002119685	1	0.00134771
Bordetella_C sp002261425	1	0.00134771
Bordetella_C bronchialis	1	0.00134771
Bordetella_C sp002119725	1	0.00134771
Bordetella_C flabilis	1	0.00134771
Bordetella_C sp001433395	1	0.00134771
Bordetella_C sp002209485	1	0.00134771
Bordetella_C aloeverae	1	0.00134771
Bordetella_C sp002261225	1	0.00134771
Orrella dioscoreae	1	0.00134771
Pigmentiphaga sp001898625	1	0.00134771
Pigmentiphaga sp003854895	1	0.00134771
Pigmentiphaga kullae	1	0.00134771
Pigmentiphaga sp002188635	1	0.00134771
Pigmentiphaga sp002188465	1	0.00134771
Pigmentiphaga sp900606115	1	0.00134771
QETA01 sp003123725	1	0.00134771
Kerstersia gyiorum	1	0.00134771
Candidimonas_A sp002849615	1	0.00134771
Candidimonas_A sp002849655	1	0.00134771
Candidimonas_A bauzanensis	1	0.00134771
Candidimonas_A sp004339425	1	0.00134771
Candidimonas_A sp000209655	1	0.00134771
Candidimonas_A harenae	1	0.00134771
Candidimonas_A sp004022565	1	0.00134771
Candidimonas_A soli	1	0.00134771
Candidimonas_A ginsengisoli	1	0.00134771
Candidimonas_A ginsengisoli_A	1	0.00134771
Pusillimonas noertemannii	1	0.00134771
Pusillimonas caeni	1	0.00134771
Eoetvoesia sp004322135	1	0.00134771
Paralcaligenes ureilyticus	1	0.00134771
Candidimonas nitroreducens	1	0.00134771
SCQX01 sp004298545	1	0.00134771
Alcaligenes faecalis	1	0.00134771
Alcaligenes phenolicus	1	0.00134771
Alcaligenes aquatilis	1	0.00134771
Alcaligenes faecalis_C	1	0.00134771
Alcaligenes sp003521065	1	0.00134771
Paenalcaligenes sp004791645	1	0.00134771
Castellaniella defragrans	1	0.00134771
Castellaniella sp002421865	1	0.00134771
Castellaniella sp004321985	1	0.00134771
Advenella sp003533245	1	0.00134771
Oligella ureolytica	1	0.00134771
SCN-69-89 sp001724855	1	0.00134771
SCN-69-89 sp003577305	1	0.00134771
SCN-69-89 sp001898645	1	0.00134771
SCN-69-89 sp003576795	1	0.00134771
AAP99 sp001295775	1	0.00134771
GJ-E10 sp900290295	1	0.00134771
GJ-E10 sp900290335	1	0.00134771
VBCK01 sp005882215	1	0.00134771
Thauera phenylacetica	1	0.00134771
Thauera sp003963015	1	0.00134771
Thauera aminoaromatica	1	0.00134771
Thauera sp003446655	1	0.00134771
Thauera sp000310145	1	0.00134771
Thauera chlorobenzoica	1	0.00134771
Thauera aromatica	1	0.00134771
Thauera linaloolentis	1	0.00134771
Thauera terpenica	1	0.00134771
Thauera humireducens	1	0.00134771
Thauera sp002354895	1	0.00134771
Thauera sp004295105	1	0.00134771
Azoarcus sp006496635	1	0.00134771
Azoarcus_A sp001190925	1	0.00134771
Azoarcus_A toluclasticus	1	0.00134771
UBA5533 sp002426855	1	0.00134771
Accumulibacter sp005524045	1	0.00134771
Accumulibacter phosphatis_E	1	0.00134771
Nitrosomonas eutropha	1	0.00134771
REAM01 sp004294365	1	0.00134771
Bradyrhizobium jicamae	1	0.00134771
Chryseobacterium sp000333355	1	0.00134771
UBA636 sp002362065	1	0.00134771
UBA636 sp900321955	1	0.00134771
Faecalitalea cylindroides	1	0.00134771
Ileibacterium valens	1	0.00134771
Spiroplasma_A corruscae	1	0.00134771
Klenkia brasiliensis	1	0.00134771
Klenkia sp001424485	1	0.00134771
Actinopolymorpha singaporensis	1	0.00134771
SCRA01 sp004298665	1	0.00134771
